# Supplementary material for: Evolution of Zika virus in Rag1-deficient mice selects for unique envelope glycosylation motif mutants that show enhanced replication fitness
Source: Virus Evol. 2025 Apr 11;11(1):veaf021. doi: 10.1093/ve/veaf021 (PMC12024116; doi:10.1093/ve/veaf021)
Supplement: veaf021_Supp [file veaf021_supp.zip]

Archive with 5 entries (5 files):
- suppl_data/Supplemenatry Table 4.xlsx
- suppl_data/Supplementary Figures_revised.pdf
- suppl_data/Supplementary Table 1.pdf
- suppl_data/Supplementary Table 2.pdf
- suppl_data/Supplementary Table 3.pdf
