# Supplementary material for: Evolution of Zika virus in Rag1-deficient mice selects for unique envelope glycosylation motif mutants that show enhanced replication fitness
Source: Virus Evol. 2025 Apr 11;11(1):veaf021. doi: 10.1093/ve/veaf021 (PMC12024116; doi:10.1093/ve/veaf021)
Supplement: veaf021_Supp [file veaf021_supp.zip › suppl_data/Supplemenatry Table 4.xlsx]

## Sheet: All genes
gene	baseMean	log2FoldChange	lfcSE	stat	pvalue	padj (q)
SNORA53	48.2614	2.5952	0.759537	3.41681	0.000633585	0.0451127
ENSG00000276232	57.4328	1.90531	0.809841	2.35269	0.0186379	0.346973
ENSG00000252010	134.156	1.83174	0.541948	3.37992	0.000725064	0.0493257
RNU4-2	80.4054	1.63485	0.709367	2.30466	0.0211855	0.363321
RNU4-1	34.2812	1.47536	0.521073	2.8314	0.00463449	0.170428
ENSG00000251791	52.6124	1.14527	0.373383	3.06729	0.00216008	0.107363
ANKHD1-EIF4EBP3	65.9419	1.10981	0.62091	1.7874	0.0738732	0.628312
SNORD17	279.896	1.03949	0.483813	2.14854	0.0316706	0.427805
RPPH1	27013.5	0.995438	0.308903	3.2225	0.00127078	0.074162
SCARNA10	1109.85	0.972761	0.443856	2.19162	0.0284073	0.410424
WHAMM	52.9957	0.907455	0.254629	3.56384	0.000365472	0.0307076
HERPUD1	218.086	0.880068	0.166471	5.2866	1.24613e-07	4.9056e-05
ENSG00000259001	148.08	0.868589	0.483786	1.7954	0.0725904	0.621656
CDK2AP2	33.8948	0.846215	0.306373	2.76205	0.00574404	0.188826
RTCA-AS1	35.3316	0.838575	0.316856	2.64655	0.0081318	0.232069
SERPINE1	33.3473	0.826688	0.333228	2.48085	0.0131069	0.28984
AKNA	150.273	0.812503	0.172336	4.71464	2.42139e-06	0.000571669
RNU1-28P	178.331	0.812425	0.717191	1.13279	0.257303	0.861968
RNU1-1	178.331	0.812425	0.717191	1.13279	0.257303	0.861968
RNVU1-18	178.331	0.812425	0.717191	1.13279	0.257303	0.861968
RNU1-3	178.331	0.812425	0.717191	1.13279	0.257303	0.861968
ENSG00000275405	178.331	0.812425	0.717191	1.13279	0.257303	0.861968
MT-ND6	76.0475	0.808935	0.692176	1.16868	0.242531	0.851352
SLC7A11	302.744	0.777226	0.173612	4.47679	7.57753e-06	0.00151376
CNTNAP3C	35.956	0.770554	0.33167	2.32325	0.0201655	0.358102
SDCBP2-AS1	35.1075	0.769757	0.320539	2.40145	0.0163303	0.32374
ENSG00000200320	50.2195	0.76884	0.409637	1.87688	0.0605344	0.577622
TRIB3	111.385	0.759487	0.208567	3.64145	0.000271107	0.0243311
FOXJ2	40.4002	0.752259	0.287386	2.61759	0.00885539	0.239984
ERO1B	46.8463	0.748512	0.265555	2.81867	0.00482226	0.174836
ENSG00000271503	40.681	0.73061	0.354032	2.06368	0.0390479	0.472525
IRF1	50.951	0.724591	0.324919	2.23007	0.0257428	0.397743
ENSG00000291101	37.4022	0.719	0.326961	2.19904	0.0278752	0.41017
ENSG00000282034	42.1253	0.716879	0.913432	0.784819	0.43256	0.927808
ARG2	67.3883	0.713565	0.233057	3.06176	0.00220042	0.108847
ENSG00000233024	50.5235	0.707436	0.330216	2.14234	0.0321661	0.430041
IRX2	46.1341	0.70552	0.31427	2.24495	0.0247716	0.390481
MTATP6P1	43.4245	0.705313	0.423368	1.66596	0.0957218	0.692014
COL3A1	32.4594	0.704158	0.377003	1.86778	0.0617927	0.581434
ENSG00000291272	53.0455	0.70223	0.238563	2.94358	0.00324435	0.136074
LINC00630	42.8858	0.690419	0.280332	2.46286	0.0137834	0.300802
MT-ND2	240.929	0.689498	0.338048	2.03965	0.0413856	0.484618
ENSG00000104825	36.5587	0.686627	0.289408	2.37252	0.0176672	0.337786
ORMDL2	40.2692	0.683972	0.318371	2.14835	0.0316859	0.427805
NFKBIZ	45.9781	0.680084	0.292508	2.32501	0.0200712	0.358102
ENSG00000289138	35.2215	0.677981	0.315989	2.14558	0.0319064	0.428221
SYVN1	90.8147	0.673767	0.191658	3.51546	0.000438995	0.0345476
ENSG00000168477	52.7964	0.663521	0.26305	2.52242	0.0116551	0.27282
HS3ST3B1	49.0002	0.660017	0.279108	2.36474	0.0180428	0.342648
IFIT2	128.456	0.654254	0.219929	2.97484	0.00293142	0.131289
PEX3	36.1737	0.648323	0.303139	2.1387	0.03246	0.431747
ENSG00000240053	40.0629	0.641688	0.276112	2.32402	0.0201245	0.358102
EVI5	108.683	0.6366	0.213961	2.97531	0.00292695	0.131289
ENSG00000287202	33.505	0.634779	0.332685	1.90805	0.0563852	0.558902
ERN1	69.7464	0.634633	0.214323	2.9611	0.00306543	0.133237
FZD4	46.2263	0.632773	0.292461	2.16362	0.0304938	0.4203
ALPK3	59.594	0.629376	0.301722	2.08595	0.036983	0.460096
TNC	151.506	0.629351	0.168009	3.74594	0.000179717	0.018303
DNAJC3	327.232	0.628205	0.126766	4.95561	7.21024e-07	0.000194818
GUSBP14	136.583	0.620222	0.202059	3.06951	0.00214413	0.107083
ENSG00000291152	51.6255	0.615048	0.234025	2.62814	0.00858539	0.237827
B3GNT2	50.2413	0.613605	0.279776	2.1932	0.0282928	0.410379
ZNG1C	82.7524	0.61016	0.212843	2.86671	0.00414759	0.160228
PKD1P2	36.5638	0.609824	0.373394	1.63319	0.102428	0.707935
LCA5	75.54	0.609493	0.207086	2.94318	0.00324858	0.136074
DERPC	61.9482	0.60763	0.573737	1.05907	0.289566	0.876739
JUNB	41.4683	0.603378	0.264507	2.28114	0.0225401	0.377656
SNORA73A	579.684	0.596741	0.465647	1.28153	0.200007	0.818997
ENSG00000149428	971.916	0.595495	0.0827955	7.19236	6.36815e-13	1.65381e-09
ENSG00000166710	343.422	0.592332	0.133782	4.42761	9.52847e-06	0.00176753
EGR1	34.8638	0.589815	0.352838	1.67163	0.0945969	0.689111
SLC35F6	87.4268	0.58616	0.200836	2.91859	0.00351616	0.143803
MANF	125.194	0.584534	0.185618	3.14912	0.00163762	0.0890659
SEC24D	298.255	0.580995	0.124035	4.68412	2.8117e-06	0.000649066
UPP1	95.1907	0.579171	0.207761	2.78768	0.00530877	0.184401
ENSG00000259972	32.6844	0.576888	0.305057	1.89108	0.0586137	0.569579
MAGED4	81.4399	0.575791	0.697017	0.82608	0.408759	0.925202
BCAS2	95.0238	0.574072	0.200547	2.86253	0.00420274	0.160228
CRELD2	39.9592	0.57398	0.303214	1.89298	0.05836	0.569179
LIG4	88.9754	0.573806	0.184862	3.10396	0.00190946	0.0996757
DYNLT3	31.4899	0.572405	0.35157	1.62814	0.103496	0.708311
SNAP29	48.9706	0.570745	0.258694	2.20625	0.0273662	0.40657
INHBE	50.7301	0.565073	0.284832	1.98388	0.0472687	0.518837
ACSL1	48.3817	0.563756	0.292993	1.92413	0.0543382	0.551236
WARS1	520.2	0.562971	0.143465	3.9241	8.7054e-05	0.0111644
SMIM14	106.084	0.562819	0.181845	3.09504	0.00196784	0.101197
SLFN5	432.534	0.561414	0.107767	5.20951	1.89342e-07	6.32522e-05
EPB41L4A	38.7154	0.560845	0.306377	1.83057	0.0671646	0.602509
CACNA1B	60.3035	0.554432	0.278918	1.98779	0.0468346	0.517712
QDPR	39.6948	0.554252	0.275156	2.01432	0.0439761	0.499261
EDEM1	152.635	0.553875	0.154758	3.57897	0.000344951	0.0296145
PRNP	131.108	0.553646	0.17758	3.11773	0.00182249	0.0970871
ENSG00000290700	36.7698	0.553364	0.331482	1.66936	0.0950457	0.690786
AGAP9	45.2302	0.552439	0.261651	2.11135	0.0347418	0.444456
RYR1	148.556	0.551241	0.164778	3.34535	0.00082178	0.053354
PMAIP1	46.2338	0.547505	0.277308	1.97436	0.048341	0.525829
TCEA1P2	36.9235	0.545125	0.287692	1.89482	0.0581158	0.568354
ENSG00000280385	117.849	0.544751	0.177252	3.07331	0.00211695	0.106752
ZNF181	50.499	0.542936	0.248883	2.18149	0.029147	0.415905
NDUFAF7	69.5274	0.540207	0.240984	2.24167	0.0249825	0.392021
LARP6	53.9848	0.53994	0.236986	2.27836	0.0227049	0.379805
RN7SL5P	33.5512	0.538151	0.330013	1.63069	0.102955	0.708311
MT-ND1	184.407	0.537389	0.352839	1.52305	0.127747	0.739527
DPH3	77.2696	0.535464	0.235854	2.27032	0.0231881	0.381135
PCNX2	91.1339	0.535077	0.183328	2.91868	0.00351516	0.143803
LTV1	50.3816	0.533673	0.255394	2.08961	0.036653	0.458184
APOL6	38.0769	0.528278	0.333228	1.58533	0.11289	0.725187
DMPK	73.0935	0.527741	0.219321	2.40624	0.0161175	0.32374
TXNL4B	34.265	0.525505	0.283202	1.85558	0.0635129	0.586212
ENSG00000161011	397.098	0.525153	0.112326	4.67528	2.93551e-06	0.000662916
BAG3	82.0473	0.522017	0.206197	2.53164	0.011353	0.268643
TXNDC11	48.0598	0.521491	0.263655	1.97793	0.0479367	0.523624
ENSG00000284606	32.2528	0.519232	0.334911	1.55036	0.121056	0.729124
TAF3	52.6343	0.519023	0.245339	2.11553	0.0343848	0.443163
ENSG00000249437	97.2763	0.517841	0.184068	2.81331	0.00490343	0.176864
MIR4435-2HG	116.672	0.517386	0.189795	2.72603	0.00641012	0.201783
GUSBP13	40.7748	0.51625	0.315918	1.63413	0.102232	0.707396
MTND1P23	39.5245	0.513444	0.317218	1.61858	0.105537	0.713294
SRP19	102.586	0.512505	0.180351	2.8417	0.00448734	0.167077
LBH	101.472	0.512422	0.213364	2.40163	0.016322	0.32374
GCA	58.8009	0.511715	0.233167	2.19463	0.0281901	0.410379
LYSMD3	66.6559	0.510283	0.231543	2.20384	0.0275359	0.40805
C1orf52	122.233	0.508132	0.178512	2.84649	0.00442037	0.165725
PYROXD1	36.1018	0.500968	0.289555	1.73013	0.0836064	0.659447
GOT1	132.958	0.495102	0.15558	3.18229	0.00146115	0.080309
ZNF569	57.2788	0.495061	0.245124	2.01964	0.0434212	0.49567
ZNF585B	66.5561	0.493756	0.20959	2.35581	0.0184823	0.344693
IL4R	40.0749	0.489634	0.292878	1.6718	0.0945635	0.689111
MAP1LC3B	271.35	0.488065	0.141647	3.44564	0.000569718	0.0419733
ENSG00000279652	32.1998	0.485081	0.32637	1.48629	0.137202	0.756868
ENSG00000270066	79.6416	0.482019	1.7056	0.282609	0.777476	0.980839
C19orf54	37.5794	0.479854	0.304273	1.57705	0.114784	0.727983
ZBTB38	191.207	0.478319	0.135457	3.53116	0.000413736	0.0330607
RIPK1	51.8766	0.477848	0.282367	1.69229	0.0905901	0.679002
HOOK1	41.8494	0.477524	0.275698	1.73205	0.083264	0.659258
SLC1A4	101.976	0.476078	0.189388	2.51377	0.0119447	0.277587
ST7	50.4577	0.47526	0.254634	1.86644	0.0619795	0.582172
ATF3	236.069	0.474074	0.142675	3.32275	0.000891334	0.0561163
IRS2	120.219	0.473262	0.171128	2.76555	0.00568275	0.188001
DNAJC27	56.5697	0.473087	0.238357	1.98478	0.0471687	0.518506
ENSG00000290386	38.6349	0.472114	0.285097	1.65598	0.0977259	0.696022
ENSG00000291118	79.3417	0.471838	0.199751	2.36213	0.0181702	0.343046
DNASE1L1	32.7017	0.471732	0.318746	1.47996	0.138884	0.759471
ENSG00000187187	32.76	0.470313	0.307968	1.52715	0.126724	0.739527
FITM2	32.4953	0.470045	0.341171	1.37774	0.168284	0.788545
TRA2A	168.583	0.469836	0.169503	2.77185	0.00557384	0.188001
ALDH1L2	101.765	0.469087	0.199026	2.35691	0.0184275	0.344693
ERP44	193.799	0.467352	0.157105	2.97476	0.00293214	0.131289
RGPD1	169.304	0.467337	0.145955	3.20193	0.0013651	0.0774902
ENSG00000289574	32.5195	0.466887	0.321659	1.4515	0.146642	0.771689
ARHGAP10	59.5798	0.466604	0.230159	2.02731	0.0426303	0.492048
PCDHGB7	62.2207	0.465791	0.317462	1.46723	0.142313	0.764236
SLC35B1	140.339	0.465167	0.156933	2.96411	0.00303558	0.132494
PTCHD4	68.6556	0.464385	0.253202	1.83405	0.0666469	0.599061
ENSG00000269053	48.4985	0.463916	0.3075	1.50867	0.131383	0.744576
CHPF2	131.138	0.463699	0.209639	2.2119	0.0269739	0.405899
SGIP1	60.117	0.463255	0.298281	1.55308	0.120403	0.729124
NXPE3	101.909	0.4624	0.200479	2.30648	0.021084	0.363285
HDAC10	40.7553	0.461599	0.290124	1.59104	0.1116	0.723816
PAPPA	43.9158	0.461413	0.326345	1.41388	0.157397	0.781191
SLC39A14	145.959	0.461256	0.201808	2.28562	0.0222763	0.375051
DSC2	50.3434	0.461	0.304978	1.51158	0.13064	0.744425
SLC27A4	55.7198	0.458475	0.262358	1.74752	0.0805475	0.652224
PODXL	41.125	0.458259	0.30359	1.50947	0.131179	0.744576
ENSG00000225190	70.4869	0.458109	0.209969	2.18179	0.0291247	0.415905
RELN	145.16	0.456564	0.229872	1.98617	0.0470148	0.517712
RNU2-2P	392.636	0.456289	0.431769	1.05679	0.290608	0.876758
ENSG00000285976	64.0588	0.455617	0.297901	1.52943	0.126159	0.737915
DGKI	60.3254	0.454098	0.227426	1.99668	0.0458594	0.515014
RAB39B	48.0683	0.453303	0.292329	1.55066	0.120983	0.729124
CDR2L	38.4366	0.452209	0.298165	1.51664	0.129358	0.740962
ARHGAP18	38.7623	0.452112	0.289554	1.56141	0.118427	0.727983
MT-ND5	485.667	0.451701	0.318011	1.4204	0.155492	0.781191
PTPRM	190.331	0.450953	0.157389	2.86522	0.00416722	0.160228
MFSD8	75.3516	0.449884	0.20233	2.22352	0.0261808	0.400013
PPP3CC	36.8032	0.449777	0.286053	1.57236	0.115868	0.727983
ATP6V0C	73.2796	0.449667	0.209075	2.15074	0.0314965	0.427805
NANS	79.4088	0.448703	0.194204	2.31047	0.020862	0.363285
ENSG00000290871	146.401	0.448558	0.249383	1.79867	0.0720702	0.619756
FOSL2	79.0869	0.447273	0.244553	1.82894	0.0674087	0.603656
SLC6A6	38.3123	0.445741	0.274387	1.6245	0.10427	0.709338
ZSCAN21	35.4383	0.445205	0.284193	1.56656	0.117218	0.727983
CBARP	42.3346	0.444986	0.305479	1.45668	0.145204	0.767665
GOLPH3L	64.9992	0.444698	0.234507	1.89631	0.0579193	0.567609
GLRX2	80.9853	0.443944	0.219687	2.0208	0.0433004	0.49567
ORC5	53.3755	0.443832	0.239205	1.85544	0.063533	0.586212
DNAJB11	237.539	0.443643	0.129745	3.41933	0.000627749	0.0451127
CEP76	34.4753	0.443619	0.308685	1.43713	0.150682	0.776624
ENSG00000162849	63.2137	0.443521	0.280205	1.58284	0.113457	0.726511
KIF7	35.8222	0.443401	0.27787	1.59571	0.110553	0.721729
PIM2	33.7661	0.44172	0.330632	1.33599	0.181554	0.799977
UNC5B	150.206	0.440816	0.206669	2.13296	0.0329283	0.433091
PAIP2B	54.3424	0.440012	0.233896	1.88123	0.0599405	0.574841
BRCC3	39.7467	0.439909	0.292782	1.50252	0.132964	0.747418
AGAP4	40.8425	0.439447	0.325401	1.35048	0.176863	0.79638
CLCN4	90.4772	0.439373	0.190453	2.30699	0.0210554	0.363285
ENSG00000290728	40.4882	0.439173	0.281012	1.56283	0.118093	0.727983
SLC9A1	40.6041	0.438143	0.279813	1.56584	0.117386	0.727983
SNORD10	42.6584	0.437112	0.376948	1.15961	0.246207	0.853103
TTPAL	55.5066	0.436446	0.239298	1.82386	0.0681725	0.604794
HSPA5	980.614	0.434477	0.107062	4.05819	4.94553e-05	0.00755503
FAM156B	56.3138	0.432062	0.72911	0.592588	0.553457	0.956554
HIRA	84.5609	0.431323	0.192322	2.24271	0.0249153	0.391559
SLC26A11	46.4583	0.431257	0.259108	1.66439	0.0960346	0.692014
SEPHS2	36.2331	0.427929	0.290999	1.47055	0.141413	0.764236
BAD	33.7803	0.427617	0.324308	1.31855	0.187319	0.806194
PRICKLE1	67.009	0.427179	0.263031	1.62406	0.104363	0.709505
TMTC1	32.1798	0.4263	0.31521	1.35243	0.176238	0.795984
SULT1C2	119.597	0.425731	0.175135	2.43088	0.0150624	0.315321
PLAC4	33.3138	0.425372	0.354546	1.19977	0.23023	0.841595
ENSG00000279110	37.4236	0.425012	0.29934	1.41983	0.155658	0.781191
EAPP	71.7996	0.423561	0.20613	2.05483	0.0398956	0.474726
HSPA9	1089.61	0.42332	0.0753934	5.61481	1.96777e-08	1.07585e-05
CLCN7	148.411	0.423302	0.18294	2.31388	0.0206744	0.361946
KLF10	170.296	0.422293	0.14321	2.94877	0.00319046	0.135275
SAR1B	143.411	0.422238	0.15799	2.67256	0.00752739	0.220266
ENSG00000291073	331.733	0.421939	0.112984	3.73449	0.000188093	0.0185016
PER3	45.5276	0.420707	0.247257	1.7015	0.0888496	0.673603
ETV3	160.582	0.419186	0.149353	2.80669	0.00500541	0.179918
HEATR5A	97.6713	0.418918	0.191209	2.19088	0.0284601	0.410617
PPARGC1A	56.9315	0.417546	0.282162	1.47981	0.138925	0.759471
SLC38A2	350.058	0.416669	0.112774	3.69472	0.000220133	0.0207886
SMG7	129.222	0.415908	0.177614	2.34164	0.0191994	0.352303
ENSG00000242086	159.515	0.415408	0.158868	2.6148	0.00892796	0.240268
NFKBIA	90.0493	0.414681	0.187932	2.20654	0.0273461	0.40657
MRPS31	51.8455	0.414661	0.237916	1.74289	0.0813532	0.654029
PNPLA8	124.027	0.414621	0.159955	2.59212	0.00953867	0.245875
NCOA7	45.4841	0.413974	0.262759	1.57549	0.115144	0.727983
SIK3	113.443	0.413793	0.178069	2.32378	0.0201374	0.358102
ALG3	39.9407	0.413379	0.279388	1.47959	0.138983	0.759471
NKIRAS1	60.306	0.412647	0.234116	1.76258	0.0779721	0.642327
POC5	40.6909	0.412537	0.276822	1.49026	0.136156	0.754343
MCF2L2	51.778	0.411813	0.302652	1.36068	0.173614	0.7929
IDE	157.081	0.411646	0.169689	2.42589	0.0152709	0.316802
DGKA	37.8665	0.411099	0.282177	1.45688	0.145149	0.767665
LINC01001	32.8598	0.410125	0.306434	1.33838	0.180772	0.799977
SLC7A3	38.0126	0.409886	0.308047	1.3306	0.183321	0.801105
CCDC88B	36.352	0.409596	0.312117	1.31231	0.189415	0.809014
ALG2	78.3977	0.408912	0.224452	1.82182	0.0684816	0.605436
FAM177A1	114.153	0.408531	0.169537	2.40969	0.015966	0.32374
KIF16B	76.5522	0.408309	0.210535	1.93938	0.0524547	0.541112
NR4A1	129.607	0.406926	0.153333	2.65387	0.00795748	0.228349
RPS6KA2	68.6855	0.405976	0.207302	1.95838	0.0501856	0.534675
NINJ1	34.8188	0.40585	0.316563	1.28205	0.199825	0.818997
RPL26P19	35.2611	0.40558	0.330788	1.2261	0.22016	0.835278
LIN52	38.3019	0.40501	0.294981	1.373	0.169751	0.788545
KDM4C	103.194	0.404526	0.175231	2.30853	0.0209694	0.363285
C1D	40.2948	0.404437	0.286246	1.4129	0.157686	0.781191
UBE2D1	51.8226	0.402591	0.265263	1.5177	0.129089	0.74087
ENSG00000141639	50.4083	0.402131	0.268496	1.49772	0.134206	0.749216
ASF1A	57.7225	0.401995	0.239087	1.68137	0.0926908	0.683043
PAK3	83.8973	0.401639	0.218386	1.83912	0.0658975	0.594738
GPATCH11	52.7272	0.401385	0.231627	1.7329	0.0831141	0.659099
ENSG00000204348	46.8901	0.401262	0.260816	1.53849	0.12393	0.732447
TRIM6	32.8072	0.401117	0.313328	1.28018	0.200481	0.818997
FRY	85.786	0.400099	0.255877	1.56364	0.117903	0.727983
ZNF620	34.967	0.400074	0.31549	1.26811	0.20476	0.821573
GADD45B	43.5534	0.398906	0.257677	1.54809	0.121601	0.72923
ZNFX1	128.713	0.398814	0.167401	2.38239	0.0172005	0.335231
ABCA1	444.596	0.398424	0.112596	3.53851	0.000402388	0.0326563
RAB5A	184.728	0.397829	0.131201	3.03222	0.00242764	0.116214
ENSG00000278963	34.8422	0.397549	0.281758	1.41096	0.158257	0.781191
SEC63	210.883	0.397409	0.132277	3.00437	0.00266133	0.123419
ARL4A	51.6969	0.397326	0.241135	1.64773	0.0994075	0.699859
ITGA3	49.7546	0.396844	0.270287	1.46823	0.142042	0.764236
C12orf4	72.6585	0.39631	0.212141	1.86815	0.0617412	0.581434
ZMYM6	104.986	0.395221	0.178056	2.21965	0.0264427	0.401588
SEL1L	472.695	0.394801	0.101888	3.87485	0.000106692	0.0130988
COG3	192.397	0.39417	0.158428	2.488	0.0128463	0.287602
GPR137B	37.7008	0.392723	0.279027	1.40747	0.159288	0.781191
TTC1	130.408	0.392642	0.153707	2.55449	0.0106345	0.257923
HYPK	107.275	0.392494	0.189446	2.0718	0.0382837	0.467322
LINC00174	99.7377	0.392351	0.177472	2.21078	0.0270511	0.405899
CHAC1	35.1555	0.391069	0.304661	1.28362	0.199274	0.818997
ATXN2	228.138	0.390931	0.130916	2.98613	0.00282533	0.129293
CEP120	117.499	0.390344	0.173574	2.24887	0.024521	0.389279
DNAJB9	78.5646	0.390137	0.205577	1.89776	0.0577272	0.566796
ENSG00000290948	45.3856	0.389877	0.249208	1.56446	0.117708	0.727983
TOP1	237.641	0.38972	0.139897	2.78576	0.00534024	0.184401
LARP1B	109.824	0.389204	0.179738	2.1654	0.0303574	0.4203
LRRC37B	53.8505	0.388393	0.238925	1.62558	0.104038	0.709208
PCCA	278.418	0.388206	0.117832	3.29458	0.000985702	0.0613142
FOXRED2	48.684	0.38808	0.281776	1.37726	0.168431	0.788545
CSGALNACT2	73.0628	0.387246	0.219635	1.76313	0.0778783	0.642063
ZNF267	65.7348	0.386862	0.248673	1.55571	0.119778	0.728733
EIF5	743.36	0.386495	0.0969156	3.98795	6.66463e-05	0.0093557
CEPT1	120.962	0.386241	0.177392	2.17733	0.0294561	0.416751
MCCC1	43.3054	0.386119	0.266471	1.44901	0.147335	0.772446
SLC17A5	53.3018	0.385861	0.241711	1.59637	0.110405	0.721729
PGM3	386.727	0.385024	0.0999761	3.85116	0.000117562	0.0135115
TRIM3	82.245	0.384846	0.196864	1.95488	0.0505969	0.534742
ZNF622	52.839	0.384534	0.234478	1.63996	0.101014	0.705143
PKD1P5	112.381	0.383789	0.212243	1.80825	0.0705678	0.613508
ASTN2	63.7284	0.383732	0.227648	1.68564	0.0918654	0.680368
SACM1L	199.546	0.383221	0.139908	2.7391	0.0061608	0.198315
COQ10B	65.2474	0.382942	0.226322	1.69202	0.0906414	0.679002
EXOC6B	122.428	0.381954	0.162132	2.35582	0.018482	0.344693
MAD1L1	68.2042	0.381632	0.236693	1.61235	0.106887	0.713294
SMG1P2	61.3008	0.381519	0.371718	1.02637	0.304719	0.885717
ZNF841	146.269	0.381468	0.162659	2.34521	0.0190165	0.350876
CERS4	81.5677	0.38075	0.194555	1.95703	0.0503443	0.534675
RAD51B	42.3771	0.380632	0.259948	1.46426	0.143123	0.764793
SPRYD7	34.4545	0.380613	0.3222	1.1813	0.237485	0.846182
CHST15	33.3383	0.380597	0.312051	1.21966	0.222592	0.835751
FAM13B	158.247	0.380226	0.15695	2.4226	0.0154098	0.317613
ZC3H10	38.1163	0.379951	0.271659	1.39863	0.161924	0.781191
MMP24OS	44.2638	0.379516	0.285485	1.32938	0.183724	0.801514
ENSG00000289047	46.893	0.379191	0.257774	1.47102	0.141286	0.764236
BCLAF3	41.6489	0.378887	0.267019	1.41895	0.155913	0.781191
WFS1	36.3877	0.378718	0.305615	1.2392	0.215272	0.831573
BOLA2B	37.4506	0.377565	1.05412	0.35818	0.720209	0.980493
UPK3BL1	33.513	0.376701	0.464085	0.811707	0.41696	0.9275
RMND5B	91.9911	0.376257	0.203511	1.84883	0.0644827	0.587584
ENSG00000289444	33.2958	0.375927	0.33663	1.11674	0.264107	0.864059
USP15	257.615	0.375752	0.115609	3.25019	0.00115326	0.0684575
ENSG00000290921	57.4325	0.375477	0.247784	1.51534	0.129687	0.741846
MKNK2	428.092	0.375059	0.112428	3.33599	0.000849976	0.0548419
RAB28	55.2459	0.37479	0.242859	1.54324	0.122772	0.731479
TRMT13	76.0405	0.37461	0.218859	1.71165	0.0869617	0.668172
OSTM1	175.228	0.374451	0.144667	2.58837	0.00964303	0.246943
RN7SL1	136245	0.374066	0.246839	1.51542	0.129665	0.741846
NQO1	83.6102	0.374036	0.22111	1.69163	0.0907166	0.679002
SLC33A1	189.983	0.373776	0.133339	2.80321	0.00505967	0.180889
KCTD16	61.7457	0.373752	0.230986	1.61808	0.105646	0.713294
SGMS1	33.6914	0.373373	0.317725	1.17514	0.239937	0.849057
ZNF112	54.7575	0.373322	0.247402	1.50897	0.131306	0.744576
ENSG00000130766	129.228	0.372953	0.191345	1.94911	0.0512825	0.536478
NABP1	44.751	0.372774	0.284234	1.3115	0.189688	0.809014
PTPN23	116.195	0.372344	0.173883	2.14136	0.0322454	0.430424
SEC11C	122.864	0.371998	0.171052	2.17477	0.0296476	0.416751
ZMPSTE24	61.2247	0.371611	0.265649	1.39888	0.161849	0.781191
SH3TC1	47.7626	0.371378	0.334788	1.10929	0.267304	0.866811
SYNE1	160.661	0.371134	0.163166	2.27458	0.022931	0.379916
EPPK1	43.6672	0.370639	0.291024	1.27357	0.202816	0.821569
ZDHHC8	41.2892	0.369603	0.308912	1.19647	0.231514	0.842135
AFF3	191.27	0.369587	0.152228	2.42786	0.0151883	0.316184
MRPL18	42.8487	0.369584	0.261894	1.4112	0.158186	0.781191
C11orf54	70.4627	0.369277	0.234915	1.57196	0.11596	0.727983
NEAT1	8512.7	0.368502	0.0957273	3.84949	0.000118362	0.0135115
SLC2A13	85.3744	0.368418	0.199855	1.84343	0.0652667	0.592164
GLCCI1	78.9402	0.368417	0.202883	1.81591	0.0693844	0.608241
ZNF595	45.6856	0.368055	0.267432	1.37626	0.168742	0.788545
DGLUCY	39.7545	0.367998	0.279232	1.31789	0.18754	0.806194
ENSG00000110619	235.246	0.367921	0.120967	3.04151	0.00235394	0.113734
ZCCHC10	57.1561	0.367746	0.253163	1.45261	0.146333	0.770927
CDC37L1	55.9923	0.367469	0.228025	1.61153	0.107064	0.713294
ZBTB7B	32.5551	0.367326	0.329389	1.11518	0.264775	0.864059
ZNF598	56.396	0.367081	0.241483	1.52011	0.128483	0.739527
PREB	87.4016	0.366481	0.201151	1.82192	0.0684674	0.605436
TMEM128	71.1458	0.36625	0.232392	1.576	0.115025	0.727983
ENSG00000290873	31.6325	0.366194	0.305928	1.19699	0.231309	0.842135
ZNF649	65.4164	0.366123	0.235143	1.55702	0.119465	0.728733
ENSG00000206503	197.724	0.365946	0.183453	1.99477	0.0460677	0.51568
KITLG	37.923	0.365932	0.318293	1.14967	0.250279	0.85777
ENSG00000276334	33.3406	0.365789	0.295897	1.23621	0.216382	0.831757
ZNF654	108.247	0.365453	0.180065	2.02956	0.0424009	0.492048
ACBD3	197.752	0.365236	0.134159	2.72241	0.00648081	0.202779
MAP2K5	43.2103	0.364934	0.326234	1.11863	0.263299	0.864059
TRAM1	246.194	0.364831	0.136238	2.67789	0.00740884	0.21741
MSTO1	92.2199	0.364774	0.203584	1.79176	0.0731717	0.625088
UBN2	320.262	0.364574	0.106558	3.42138	0.000623046	0.0451127
KDM6B	98.3585	0.364513	0.200281	1.82001	0.0687574	0.606564
PDCL3P4	35.7386	0.364408	0.303661	1.20005	0.23012	0.841595
CHUK	99.1012	0.364235	0.190858	1.90841	0.0563383	0.558902
KANSL1L	111.192	0.363914	0.177413	2.05123	0.0402449	0.477242
MAGT1	279.988	0.363368	0.132714	2.73798	0.00618173	0.198315
ABCF3	86.2729	0.363143	0.207498	1.75011	0.0800998	0.650568
SRXN1	44.5945	0.363119	0.256033	1.41825	0.156117	0.781191
CREB3	64.0458	0.362339	0.235547	1.53829	0.123979	0.732447
GFPT1	573.968	0.362051	0.0886433	4.08435	4.41995e-05	0.00685289
ZNF669	54.1148	0.361904	0.232994	1.55328	0.120356	0.729124
LCMT1-AS2	54.2929	0.361767	0.256042	1.41292	0.157679	0.781191
UBE2J1	153.799	0.361224	0.148365	2.43469	0.0149044	0.31469
ENSG00000290924	39.1942	0.360555	0.276294	1.30497	0.191903	0.814081
ENSG00000287001	184.683	0.359661	0.403087	0.892266	0.372251	0.915906
PDE12	151.336	0.359583	0.154777	2.32324	0.0201665	0.358102
SLC9B2	35.0799	0.358571	0.310139	1.15616	0.247614	0.855649
ANTXR2	43.0141	0.35821	0.284642	1.25846	0.208226	0.826221
INPP1	43.6725	0.357956	0.273578	1.30843	0.190729	0.811672
MEF2A	276.078	0.357555	0.119873	2.98279	0.00285631	0.130137
SELENOS	74.8894	0.357545	0.205485	1.74001	0.0818574	0.654103
NUCB2	102.076	0.357439	0.201094	1.77747	0.0754906	0.633909
USP35	37.1662	0.356684	0.299921	1.18926	0.234338	0.842649
SLC7A1	279.202	0.356418	0.158586	2.24747	0.0246097	0.389279
SSPOP	54.0323	0.356004	0.251746	1.41414	0.157321	0.781191
ZBTB2	97.3256	0.355404	0.181807	1.95484	0.0506018	0.534742
ZNG1B	115.908	0.35525	0.165427	2.14748	0.0317554	0.427805
SMNDC1	101.575	0.354989	0.194962	1.82081	0.0686363	0.606287
UST	57.0557	0.354971	0.235428	1.50777	0.131614	0.745001
USP40	127.968	0.35433	0.156696	2.26126	0.0237431	0.386577
CDKL5	92.2564	0.353835	0.195224	1.81246	0.0699152	0.610832
COP1	130.749	0.353479	0.184841	1.91234	0.0558328	0.555429
DDX19B	117.663	0.352763	0.17854	1.97582	0.0481749	0.524977
ZNF490	47.3572	0.35259	0.262797	1.34168	0.1797	0.799977
WASH6P	45.8386	0.352522	0.258254	1.36502	0.172246	0.792073
ENSG00000292372	45.8386	0.352522	0.258254	1.36502	0.172246	0.792073
ENSG00000267519	40.7711	0.35185	0.277945	1.2659	0.20555	0.823151
PPARGC1B	70.9024	0.351823	0.224486	1.56724	0.117059	0.727983
TMEM268	52.1247	0.351779	0.247477	1.42146	0.155182	0.781191
AAK1	299.205	0.351702	0.129999	2.70542	0.00682187	0.208152
ANKRA2	70.4986	0.351352	0.223889	1.56932	0.116574	0.727983
ENSG00000289027	62.0709	0.350875	0.255638	1.37255	0.169893	0.788584
STX3	214.792	0.350811	0.127396	2.7537	0.00589259	0.192491
EIF4EBP1	135.611	0.350739	0.155359	2.2576	0.0239709	0.387772
ZNF624	55.7638	0.350571	0.279634	1.25368	0.209959	0.82735
ZC2HC1A	126.928	0.350567	0.160391	2.18569	0.028838	0.414343
GET3	43.8921	0.350556	0.31047	1.12911	0.25885	0.861968
HMBOX1	119.565	0.350535	0.171584	2.04293	0.0410593	0.48304
MAPRE2	185.298	0.350501	0.144216	2.43038	0.0150829	0.315321
ENSG00000274265	41.6916	0.350471	0.284608	1.23141	0.218168	0.834168
AP4B1	57.2629	0.35046	0.238841	1.46734	0.142284	0.764236
RN7SK	135286	0.350166	0.233755	1.49801	0.134132	0.749216
VPS18	109.887	0.348839	0.230028	1.51651	0.12939	0.740962
MPPE1	43.0499	0.34877	0.279448	1.24807	0.212006	0.829427
ASNS	462.873	0.348713	0.12775	2.72965	0.00634023	0.201292
COG7	53.7428	0.348406	0.231451	1.50531	0.132244	0.746199
OGFOD1	111.532	0.348334	0.172259	2.02216	0.0431603	0.49567
ZNF615	41.2423	0.348157	0.264336	1.3171	0.187805	0.806194
ARL13B	47.6387	0.347953	0.277753	1.25274	0.210299	0.82735
NUMBL	38.4466	0.347875	0.303445	1.14642	0.251622	0.858878
C18orf21	50.8969	0.347808	0.258713	1.34438	0.178827	0.799977
TUBE1	150.247	0.34746	0.165164	2.10373	0.0354019	0.448298
PCDHB1-AS1	32.0444	0.346762	0.344144	1.00761	0.313643	0.888027
GIT2	105.632	0.346709	0.194667	1.78103	0.074907	0.632629
ZFAND6	170.531	0.346556	0.158641	2.18453	0.028923	0.414417
RUNDC1	49.6986	0.346327	0.246521	1.40486	0.160064	0.781191
MALSU1	49.2117	0.345744	0.238521	1.44953	0.147189	0.772446
ENSG00000279541	46.5146	0.345427	0.263161	1.31261	0.189316	0.809014
KRBOX5	107.832	0.345248	0.17303	1.9953	0.0460103	0.51568
CCNYL1	43.5544	0.3448	0.271149	1.27163	0.203505	0.821569
SELENOK	124.395	0.34473	0.167947	2.05261	0.0401102	0.476733
SCARB1	80.8942	0.344536	0.199067	1.73076	0.0834952	0.659447
MED4	92.0951	0.344389	0.20492	1.6806	0.0928397	0.683043
NPHP4	38.9448	0.34429	0.298825	1.15215	0.249261	0.855649
TRPM7	413.445	0.344157	0.115892	2.96964	0.00298153	0.131493
C2orf42	33.1577	0.344153	0.305159	1.12778	0.259413	0.861968
OSBP	226.179	0.344146	0.126509	2.72034	0.00652155	0.202832
ZNF611	48.8637	0.34414	0.264058	1.30327	0.192481	0.814457
MN1	79.5998	0.344008	0.190251	1.80818	0.0705784	0.613508
ARHGAP12	221.157	0.343859	0.127846	2.68964	0.00715295	0.213502
CREM	45.0517	0.343712	0.251622	1.36598	0.171944	0.792073
PDIA4	536.736	0.343377	0.093115	3.68766	0.000226324	0.0211806
IPMK	83.9017	0.342832	0.209221	1.63861	0.101294	0.70535
ENSG00000110172	307.491	0.34272	0.12675	2.70391	0.0068529	0.208152
ATOSA	132.91	0.34252	0.161539	2.12035	0.0339764	0.438989
GOLGA7	165.876	0.342258	0.148775	2.3005	0.0214198	0.365969
CYLD	138.484	0.342121	0.178932	1.91201	0.0558744	0.555429
XPNPEP3	180.467	0.342082	0.144851	2.36161	0.0181959	0.343046
RMDN3	79.0593	0.341728	0.215593	1.58506	0.112953	0.725187
MIA3	336.518	0.341641	0.117843	2.89911	0.0037422	0.149515
SWT1	42.209	0.341552	0.265925	1.28439	0.199004	0.818997
ZNF568	157.438	0.341492	0.156479	2.18234	0.0290843	0.415905
LARP4	283.685	0.341335	0.13713	2.48914	0.0128052	0.287602
PTPRG-AS1	32.4943	0.341088	0.323199	1.05535	0.291264	0.876843
LINC00265	41.1589	0.3407	0.285238	1.19444	0.232306	0.842628
PIEZO1	51.2145	0.34059	0.255367	1.33373	0.182293	0.800485
ASB7	58.762	0.340581	0.244637	1.39219	0.163865	0.783543
NUFIP1	44.8219	0.339577	0.269739	1.25891	0.208063	0.826018
ZFYVE21	61.9145	0.338902	0.213667	1.58613	0.112711	0.72512
TES	43.6103	0.338492	0.275781	1.22739	0.219675	0.835278
SLC23A2	165.642	0.337602	0.144146	2.34208	0.0191765	0.352303
IKZF5	64.3876	0.337182	0.214975	1.56847	0.116771	0.727983
MAGI2	57.4194	0.337136	0.22387	1.50594	0.132082	0.746199
RABL2A	32.4924	0.33664	0.304484	1.10561	0.268896	0.866811
EBAG9	38.6866	0.336552	0.308591	1.09061	0.275444	0.868474
PHLPP2	91.3591	0.336321	0.180918	1.85897	0.0630311	0.58566
TMEM131	254.725	0.335669	0.127159	2.63976	0.00829637	0.23294
MRTFA	75.8732	0.335557	0.215902	1.55421	0.120134	0.729124
ARRDC1-AS1	45.6424	0.335542	0.268154	1.2513	0.210824	0.828618
EEF1E1	59.2326	0.33545	0.22599	1.48436	0.137713	0.757564
SLAIN2	129.296	0.335337	0.156085	2.14843	0.0316793	0.427805
MOSPD1	36.4452	0.33516	0.318042	1.05382	0.291965	0.877076
TTC13	38.1851	0.334946	0.300474	1.11473	0.264968	0.864202
DUSP11	71.9375	0.334377	0.218735	1.52868	0.126344	0.73858
VTI1A	90.2814	0.334158	0.204475	1.63423	0.102212	0.707396
PRDM5	42.3719	0.333652	0.261661	1.27513	0.202263	0.821387
RHOQ	224.933	0.33364	0.132513	2.51778	0.0118096	0.275062
DLG1	407.699	0.333584	0.11656	2.86192	0.00421083	0.160228
L3MBTL3	34.8908	0.333337	0.298274	1.11755	0.263758	0.864059
ATF1	33.4431	0.332461	0.331199	1.00381	0.315469	0.889358
ZFAND3	159.729	0.331426	0.152134	2.17851	0.0293682	0.416751
RALGAPB	312.15	0.331334	0.126618	2.61681	0.00887565	0.239984
GNPDA2	99.2009	0.331325	0.172455	1.92122	0.0547036	0.55207
TTC27	59.5305	0.331319	0.230737	1.43592	0.151025	0.776624
TSPYL2	153.869	0.331228	0.14293	2.31741	0.0204815	0.359527
ICAM1	205.863	0.331145	0.153667	2.15495	0.031166	0.424872
ALKBH1	38.6344	0.330973	0.275189	1.20271	0.229088	0.841452
PGPEP1	223.804	0.330527	0.125892	2.62549	0.00865255	0.23905
CRYAB	32.0335	0.330465	0.345038	0.957766	0.338181	0.9017
DNAJB4	98.3256	0.329888	0.185981	1.77377	0.0761005	0.6363
PSMG3	50.3761	0.329783	0.249276	1.32297	0.185847	0.804039
RAB11FIP1	77.498	0.329647	0.207885	1.58572	0.112803	0.72512
BCL2L13	261.511	0.329436	0.141988	2.32016	0.0203323	0.359203
MT-ND3	298.979	0.329369	0.177518	1.85541	0.063538	0.586212
ZNF761	59.8109	0.328861	0.235544	1.39618	0.162662	0.781198
PISD	87.9426	0.328339	0.223351	1.47006	0.141546	0.764236
MAGOHB	68.1221	0.328297	0.242333	1.35473	0.175503	0.793911
NUTM2B-AS1	147.814	0.327898	0.187835	1.74567	0.0808687	0.652224
SERPINA5	33.0651	0.327891	0.300991	1.08937	0.275989	0.868474
COX18	76.8226	0.327649	0.198849	1.64773	0.0994088	0.699859
C1orf50	85.884	0.327526	0.1856	1.76469	0.0776165	0.641432
TRAPPC2	111.864	0.327395	0.184798	1.77164	0.0764545	0.636416
ENSG00000256664	62.5962	0.327346	0.24744	1.32293	0.185859	0.804039
KDM7A	162.36	0.326828	0.155134	2.10675	0.0351397	0.446808
SRFBP1	98.1889	0.326794	0.191712	1.70461	0.0882676	0.671739
PCSK7	135.574	0.326747	0.185731	1.75925	0.0785359	0.644926
RBM48	45.2743	0.326339	0.286176	1.14035	0.254142	0.860785
CLOCK	185.708	0.326066	0.145114	2.24697	0.0246421	0.389279
TNFAIP3	48.8127	0.325872	0.288084	1.13117	0.257983	0.861968
C18orf32	35.3584	0.325634	0.284058	1.14636	0.251644	0.858878
AGAP6	68.8763	0.325246	0.23585	1.37904	0.167882	0.788545
ZMYM5	83.9521	0.325097	0.209712	1.55021	0.121092	0.729124
BNC2	32.5782	0.32508	0.328916	0.988339	0.322987	0.892126
ARL8B	209.395	0.324822	0.141895	2.28917	0.0220695	0.372776
MIDN	116.21	0.324764	0.164088	1.97921	0.0477928	0.522601
WDR26	433.735	0.324687	0.0962367	3.37383	0.000741295	0.0493257
KIF5A	144.975	0.324284	0.186847	1.73556	0.0826423	0.657845
TRAK2	89.1892	0.324212	0.189003	1.71538	0.0862755	0.668172
TMEM168	106.37	0.324203	0.192736	1.68211	0.0925485	0.683043
AMT	49.1905	0.324003	0.270599	1.19735	0.231169	0.842135
NOL8	125.972	0.323551	0.171245	1.88941	0.0588371	0.570149
ENSG00000278730	109.793	0.323417	0.175588	1.8419	0.0654896	0.593151
ALKBH8	45.9893	0.32323	0.275062	1.17512	0.239948	0.849057
ENSG00000130023	50.5122	0.32293	0.2506	1.28863	0.197527	0.8188
FCHO2	53.5986	0.322748	0.238151	1.35523	0.175345	0.793675
LZTFL1	50.6392	0.322685	0.284935	1.13249	0.25743	0.861968
RWDD3	32.5139	0.322627	0.334036	0.965847	0.334121	0.897922
UCK1	43.977	0.322546	0.276327	1.16726	0.243105	0.851352
CTTNBP2NL	127.09	0.322502	0.159553	2.02129	0.04325	0.49567
TMEM192	108.569	0.32211	0.170457	1.88969	0.0587995	0.570149
ZNF274	164.497	0.321522	0.148206	2.16943	0.0300503	0.419011
ENSG00000276256	74.4821	0.321093	0.229454	1.39938	0.161698	0.781191
TMEM41B	156.088	0.320783	0.139199	2.30449	0.0211949	0.363321
FBXO31	83.2836	0.320208	0.201034	1.5928	0.111205	0.723548
IFT46	40.115	0.319695	0.26065	1.22653	0.22	0.835278
ZFP28	69.5392	0.319413	0.207811	1.53704	0.124284	0.732447
ENSG00000087116	34.7266	0.319205	0.355768	0.897228	0.369597	0.915621
ENSG00000174282	91.0048	0.319188	0.181403	1.75955	0.0784836	0.644926
TOB2	86.4285	0.319114	0.197794	1.61337	0.106664	0.713294
ANKRD42-DT	32.4365	0.31887	0.311964	1.02214	0.306715	0.885717
RN7SL2	127088	0.3187	0.19354	1.64669	0.0996226	0.700189
INTS12	49.8842	0.318544	0.257014	1.23941	0.215195	0.831573
CPEB4	313.083	0.318531	0.129834	2.45338	0.0141521	0.305265
USP53	106.981	0.3185	0.184604	1.72531	0.084471	0.660933
EPB41L1	121.007	0.318467	0.176287	1.80653	0.0708357	0.613712
STX2	70.7147	0.318073	0.214416	1.48344	0.137958	0.758257
TBC1D19	43.618	0.317915	0.252261	1.26026	0.207575	0.826016
IMMP1L	43.7137	0.317659	0.299323	1.06126	0.288573	0.876262
USP4	131.401	0.317471	0.201006	1.57941	0.114243	0.727983
ENSG00000267002	63.341	0.317335	0.22336	1.42073	0.155396	0.781191
RAB2A	184.998	0.317247	0.155643	2.0383	0.0415201	0.484618
ANKRD33B	148.498	0.31682	0.174143	1.81931	0.0688635	0.606564
RPP30	82.0991	0.316497	0.211306	1.49781	0.134182	0.749216
PTPN18	32.6843	0.315906	0.305759	1.03319	0.301516	0.884958
MT-ATP6	302	0.315604	0.287352	1.09832	0.272065	0.866811
GOLGA5	129.664	0.315491	0.151481	2.08271	0.0372773	0.460462
VAV2	179.536	0.315484	0.139242	2.26573	0.0234679	0.383344
CRY1	118.988	0.315443	0.183431	1.71968	0.0854899	0.666219
FRS2	142.956	0.315398	0.158569	1.98902	0.0466985	0.517712
RNF19B	62.4012	0.315344	0.226049	1.39502	0.163009	0.781822
ENSG00000214575	37.0085	0.314663	0.308841	1.01885	0.308273	0.887127
PDHX	121.381	0.314657	0.166218	1.89304	0.058352	0.569179
CAMTA2	31.6156	0.314454	0.308348	1.0198	0.307822	0.886513
FILIP1L	43.8495	0.314422	0.264396	1.18921	0.234358	0.842649
TMEM132E	31.6148	0.31438	0.356811	0.881084	0.378273	0.919826
AMY2B	51.1171	0.314294	0.246149	1.27684	0.201658	0.820224
TENM2	48.0702	0.31365	0.30361	1.03307	0.301571	0.884958
ZNF229	71.8599	0.313403	0.217873	1.43846	0.150302	0.776624
ENSG00000119242	50.3274	0.313356	0.254504	1.23124	0.218232	0.834168
SCARNA7	1069.29	0.313309	0.22394	1.39908	0.161789	0.781191
SERPINA3	66.3239	0.313129	0.293401	1.06724	0.285863	0.873077
ZNF805	164.084	0.313027	0.147336	2.12457	0.0336224	0.438256
RAP1B	244.04	0.313002	0.137678	2.27343	0.0230002	0.380265
PPFIA3	61.7202	0.312831	0.238433	1.31202	0.189512	0.809014
CDC73	171.341	0.312722	0.150391	2.07939	0.0375815	0.462007
FNIP1	250.383	0.31257	0.124925	2.50206	0.0123473	0.280395
MTO1	91.3932	0.312238	0.197397	1.58178	0.1137	0.726838
ANKRD27	62.4241	0.312069	0.224773	1.38837	0.165023	0.786359
SEC23B	276.406	0.312008	0.128415	2.42969	0.0151118	0.315321
YTHDF1	130.43	0.3119	0.15022	2.07629	0.0378669	0.46387
BTBD10	146.997	0.311744	0.143242	2.17634	0.0295295	0.416751
BNIP2	213.616	0.311644	0.14216	2.19221	0.0283647	0.410379
GAK	151.555	0.311579	0.156897	1.98588	0.0470466	0.517712
ZNF731P	89.8279	0.311507	0.20003	1.5573	0.1194	0.728733
ENSG00000288632	77.4706	0.311267	0.274583	1.1336	0.256962	0.861968
AKAP12	463.584	0.311226	0.140038	2.22243	0.0262541	0.400013
TACC1	179.982	0.310913	0.136113	2.28424	0.0223576	0.375203
OTUD6B-AS1	70.7295	0.310807	0.212561	1.4622	0.143687	0.766232
MSX2	39.8367	0.310775	0.340834	0.911808	0.36187	0.912857
TXNDC9	47.567	0.310578	0.242441	1.28104	0.200178	0.818997
NPTX1	38.0981	0.31047	0.344978	0.89997	0.368136	0.915621
LRRC75A	61.6248	0.310255	0.254119	1.22091	0.222122	0.835751
ENSG00000275740	40.2305	0.309694	1.04877	0.295293	0.76777	0.980493
C15orf39	49.5438	0.309676	0.253527	1.22147	0.221908	0.835751
ERRFI1	306.109	0.309511	0.128237	2.4136	0.0157959	0.322736
OTUD6B	80.4312	0.309469	0.205891	1.50307	0.132821	0.747021
RBCK1	114.685	0.309392	0.214153	1.44472	0.148535	0.775758
IFT20	60.3984	0.309148	0.227479	1.35902	0.174141	0.7929
NPM1P27	74.9789	0.308946	0.242015	1.27656	0.201759	0.820301
B3GALT1	40.8212	0.308652	0.258068	1.19601	0.231693	0.842135
CHKA	105.376	0.308384	0.194364	1.58663	0.112596	0.72512
SLITRK1	38.1167	0.30812	0.291609	1.05662	0.290685	0.876758
SELENOP	38.5676	0.30766	0.3001	1.02519	0.305273	0.885717
SLC9A7	45.59	0.307108	0.250022	1.22832	0.219325	0.835278
FOS	73.9971	0.307044	0.211732	1.45015	0.147016	0.772446
ACTN1	128.77	0.306757	0.156761	1.95684	0.0503659	0.534675
GALK2	106.353	0.306728	0.171507	1.78843	0.0737073	0.628115
XBP1	344.717	0.30662	0.119663	2.56237	0.0103961	0.254705
AZIN2	33.5918	0.306589	0.318248	0.963363	0.335366	0.898977
BLZF1	72.815	0.306381	0.229167	1.33694	0.181244	0.799977
GTF2B	76.5234	0.30637	0.204769	1.49617	0.134608	0.750168
NOCT	54.1884	0.306223	0.236273	1.29606	0.194956	0.815209
MPHOSPH8	73.6394	0.305968	0.208883	1.46478	0.14298	0.764424
ASAH1	679.423	0.305896	0.0789943	3.87238	0.000107777	0.0130988
PLK3	82.1421	0.30586	0.20393	1.49983	0.133659	0.748491
SLC1A3	198.185	0.305483	0.387043	0.789276	0.429951	0.9275
TGFBRAP1	65.9208	0.305464	0.216868	1.40852	0.158976	0.781191
AURKAIP1	83.5348	0.305071	0.198553	1.53647	0.124422	0.732707
FAIM2	33.3134	0.304867	0.319322	0.954733	0.339713	0.902542
HABP4	88.4235	0.304562	0.220274	1.38265	0.166773	0.788545
ENSG00000291003	382.57	0.304354	0.135191	2.25129	0.0243672	0.389279
SYT13	59.0877	0.304212	0.254347	1.19605	0.231677	0.842135
SAV1	57.7072	0.304156	0.262417	1.15906	0.246433	0.853599
FAXC	35.4987	0.30414	0.316692	0.960365	0.336871	0.900057
GPR89A	55.777	0.304109	0.361779	0.840593	0.400576	0.923726
GAS6	43.4157	0.30381	0.288216	1.0541	0.291836	0.877076
ZNF790-AS1	56.0271	0.303591	0.235244	1.29054	0.196865	0.817502
ABCF2	83.1879	0.303366	0.228904	1.32529	0.185074	0.803672
FBRS	109.344	0.303079	0.177508	1.70741	0.0877457	0.670715
UPF2	115.688	0.303037	0.160678	1.88599	0.0592961	0.572644
HM13	228.274	0.303016	0.137737	2.19996	0.0278095	0.41017
IRS1	71.0184	0.302863	0.212684	1.42401	0.154445	0.781191
SIK1	61.9866	0.302856	0.260009	1.16479	0.244104	0.851411
SPAG16	48.5544	0.3027	0.260665	1.16126	0.245537	0.851631
P2RX4	34.8824	0.302583	0.338202	0.894682	0.370957	0.915906
F11R	69.7368	0.302015	0.237558	1.27133	0.20361	0.821569
RUBCN	83.2368	0.301965	0.245391	1.23055	0.218493	0.834168
EIF1B	157.602	0.301907	0.154306	1.95655	0.0503999	0.534675
DCUN1D5	134.267	0.301678	0.174021	1.73358	0.0829929	0.659099
KLHL2	46.6349	0.301347	0.268615	1.12185	0.261924	0.862329
CRTC3	70.8446	0.30134	0.198035	1.52165	0.128096	0.739527
PALLD	108.024	0.301316	0.184028	1.63733	0.101561	0.706212
ATP7B	56.2138	0.300942	0.246573	1.2205	0.222277	0.835751
SCAF4	164.182	0.300916	0.152785	1.96954	0.0488909	0.52756
PCIF1	59.0315	0.300877	0.228445	1.31706	0.187817	0.806194
CSTB	68.897	0.300471	0.21223	1.41578	0.156841	0.781191
RNF138	127.052	0.300375	0.164637	1.82447	0.0680811	0.604794
ATXN1	78.5038	0.300365	0.219949	1.36561	0.172061	0.792073
PLXNA3	117.463	0.300326	0.169712	1.76963	0.0767895	0.637641
IFIH1	91.182	0.300238	0.23672	1.26833	0.204681	0.821569
PEPD	40.9596	0.300039	0.261508	1.14734	0.251241	0.858878
PVT1	217.052	0.299764	0.155848	1.92344	0.0544254	0.551582
APOE	149.185	0.299437	0.188016	1.59261	0.111247	0.723548
UIMC1	88.0112	0.299346	0.18269	1.63855	0.101308	0.70535
FGD5	32.0414	0.298924	0.313064	0.954834	0.339662	0.902542
TMEM87B	95.0052	0.298731	0.18323	1.63037	0.103024	0.708311
GOLGA4	738.686	0.29873	0.109442	2.72956	0.00634194	0.201292
ENSG00000278948	47.9951	0.298467	0.296267	1.00742	0.313731	0.888027
GUSBP9	76.2543	0.298464	0.199682	1.49469	0.134994	0.750879
CBX4	81.0591	0.298372	0.198207	1.50536	0.132233	0.746199
RIPOR1	115.666	0.298224	0.174129	1.71266	0.086775	0.668172
EEA1	210.227	0.29804	0.140149	2.1266	0.0334535	0.437125
PITPNB	100.637	0.2979	0.185673	1.60443	0.108619	0.715949
LRCH3	209.027	0.297891	0.125306	2.37731	0.0174393	0.335481
ARHGEF2	196.98	0.297878	0.123036	2.42106	0.0154753	0.318332
CCNK	101.858	0.297821	0.185606	1.60459	0.108585	0.715949
ZNF702P	38.4892	0.297658	0.281846	1.0561	0.290922	0.876758
ZNF208	335.193	0.297575	0.106253	2.80064	0.00510018	0.18126
SETD7	258.764	0.297315	0.120759	2.46206	0.0138141	0.30084
OXNAD1	64.8286	0.297269	0.229638	1.29451	0.19549	0.815209
ENSG00000134056	39.4268	0.297235	0.270152	1.10025	0.271223	0.866811
CRLS1	50.9644	0.297192	0.236816	1.25495	0.209498	0.827112
SETD1A	53.2026	0.296979	0.238177	1.24688	0.21244	0.829427
GARS1	771.145	0.29674	0.109329	2.71418	0.00664391	0.205588
DNAJC10	636.06	0.296237	0.0882106	3.35829	0.000784259	0.0512383
IRAG1	34.092	0.295507	0.319346	0.92535	0.354784	0.911338
ENSG00000184545	68.7895	0.295324	0.205605	1.43637	0.150898	0.776624
CASC15	114.058	0.295309	0.203717	1.4496	0.14717	0.772446
ENSG00000060069	47.4667	0.295294	0.260794	1.13229	0.257513	0.861968
ZNF329	95.0841	0.294899	0.186749	1.57912	0.114309	0.727983
OPA3	49.5058	0.294698	0.252719	1.16611	0.243571	0.851352
IARS1	1510.34	0.294612	0.065715	4.48317	7.35421e-06	0.00149795
GSK3B	513.21	0.294156	0.0843711	3.48646	0.000489467	0.0373867
NXF1	197.356	0.293796	0.140987	2.08385	0.0371737	0.460263
PIK3CB	32.0899	0.293732	0.320344	0.916926	0.359181	0.912857
ENSG00000291080	59.3844	0.293712	0.246685	1.19064	0.233796	0.842649
GOLGA2	280.246	0.293465	0.125872	2.33145	0.0197295	0.355816
RAB7A	214.928	0.293132	0.134457	2.18012	0.0292488	0.416751
SLC38A1	673.282	0.292939	0.093492	3.1333	0.00172851	0.0925556
ATMIN	182.286	0.292133	0.147043	1.98672	0.0469533	0.517712
MT-CYB	390.649	0.292132	0.253016	1.1546	0.248255	0.855649
LRRFIP2	130.706	0.291683	0.164132	1.77713	0.0755467	0.633909
NECAB3	52.9665	0.291173	0.241124	1.20756	0.227215	0.839689
ZNF626	121.336	0.291167	0.167501	1.7383	0.0821578	0.655495
UBN1	208.951	0.291147	0.128931	2.25817	0.0239353	0.387772
SYPL1	78.3137	0.291013	0.197636	1.47247	0.140893	0.764236
TXLNG	136.307	0.290933	0.148723	1.95621	0.050441	0.534675
ECD	117.178	0.290814	0.163973	1.77355	0.076138	0.6363
ANKRD11	309.422	0.2904	0.113216	2.56502	0.010317	0.253364
PHF20L1	318.114	0.29038	0.129895	2.23549	0.0253851	0.395946
SETD4	48.571	0.290027	0.240059	1.20815	0.22699	0.839689
MAP3K9	55.1385	0.289876	0.244	1.18802	0.234827	0.843202
PWWP3B	38.6361	0.289759	0.294709	0.983202	0.325508	0.892126
PITPNM1	100.694	0.289703	0.205903	1.40699	0.159431	0.781191
SPTY2D1	187.181	0.28963	0.144832	1.99977	0.0455253	0.512777
MAPKAPK2	129.577	0.289529	0.175624	1.64857	0.0992357	0.699837
UBR4	1313.14	0.289512	0.0651577	4.44325	8.86118e-06	0.00170453
CDKL1	34.6317	0.289485	0.338523	0.855142	0.392472	0.922165
GLRX5	77.3833	0.288658	0.211963	1.36183	0.173252	0.7929
CLIP3	105.11	0.28825	0.212209	1.35833	0.174359	0.7929
RNF185	96.4845	0.287863	0.204406	1.40829	0.159045	0.781191
ZNF709	170.277	0.287794	0.163654	1.75855	0.0786538	0.645383
CHCHD7	64.3413	0.28771	0.230731	1.24695	0.212416	0.829427
RNASEH1	157.033	0.287702	0.162396	1.77161	0.07646	0.636416
ZFTRAF1	51.3181	0.287646	0.232732	1.23595	0.216477	0.831757
PCBD2	36.7561	0.287539	0.309869	0.927935	0.353441	0.910542
GTPBP10	92.4895	0.287369	0.188764	1.52237	0.127916	0.739527
TAB2	192.191	0.287298	0.159021	1.80667	0.0708145	0.613712
RNF111	159.128	0.287195	0.153366	1.87261	0.0611224	0.579325
SAMM50	137.233	0.287048	0.158782	1.80782	0.0706349	0.613508
KPNA1	351.209	0.286988	0.118076	2.43053	0.015077	0.315321
PTPRE	49.3656	0.286754	0.252998	1.13343	0.257035	0.861968
WASL	150.129	0.286747	0.138366	2.07238	0.0382296	0.467322
HECTD4	531.976	0.286702	0.087549	3.27476	0.0010575	0.0650019
NADK	100.293	0.286526	0.186867	1.53331	0.125199	0.735059
DLGAP1	82.7118	0.286519	0.21107	1.35746	0.174635	0.7929
SLC7A6OS	95.1562	0.286473	0.182595	1.5689	0.116671	0.727983
TESK1	38.8987	0.286261	0.274111	1.04432	0.296335	0.88048
BBS9	92.3321	0.28626	0.195207	1.46644	0.142527	0.764236
TANK	60.9702	0.286188	0.226345	1.26439	0.206091	0.823411
EDEM3	214.055	0.286071	0.13425	2.13089	0.0330985	0.434346
FJX1	36.1722	0.286065	0.306623	0.932952	0.350845	0.909136
RPAP2	102.277	0.286062	0.178075	1.60641	0.108183	0.715799
ZNF555	95.8776	0.286023	0.169855	1.68393	0.0921961	0.68166
MED1	224.322	0.285173	0.12546	2.27301	0.0230253	0.380265
SLC41A1	119.21	0.284807	0.180773	1.5755	0.115141	0.727983
EPS15L1	93.4834	0.284512	0.212213	1.34069	0.180021	0.799977
CDKN2AIP	117.395	0.28417	0.170851	1.66326	0.0962611	0.692014
TTC21A	38.2301	0.284139	0.288734	0.984087	0.325073	0.892126
EFCAB13	33.006	0.284081	0.298289	0.952367	0.340911	0.90329
ZNF385C	35.2311	0.284079	0.301938	0.940853	0.34678	0.907625
CEBPG	235.262	0.283788	0.131291	2.16152	0.0306549	0.420665
STK40	222.175	0.283373	0.125959	2.24972	0.0244669	0.389279
ZNF304	67.8491	0.283324	0.239614	1.18242	0.237039	0.845592
ING1	46.5068	0.283132	0.248607	1.13887	0.254756	0.861461
ZSCAN30	156.879	0.282959	0.15964	1.77248	0.0763143	0.636416
RNGTT	147.554	0.282862	0.159616	1.77214	0.0763716	0.636416
PURA	65.2082	0.28286	0.230684	1.22618	0.22013	0.835278
FURIN	50.4393	0.282735	0.258962	1.0918	0.274921	0.868474
ENSG00000291089	34.2733	0.282606	0.326026	0.866819	0.386041	0.921037
RIPK2	47.4783	0.282478	0.250246	1.1288	0.258983	0.861968
DYRK3	32.0045	0.282251	0.318758	0.88547	0.375903	0.918444
MTCL1	67.5111	0.281866	0.256859	1.09735	0.272487	0.866811
FUS	374.087	0.281741	0.135328	2.08191	0.0373505	0.460804
TRIP4	40.2844	0.281503	0.268992	1.04651	0.295325	0.879289
BMF	171.841	0.281448	0.167172	1.68359	0.0922617	0.681661
DDIT3	309.82	0.281433	0.117116	2.40304	0.0162595	0.32374
SNRPA1	102.043	0.281377	0.181453	1.55069	0.120976	0.729124
SLC22A23	48.6415	0.281353	0.280573	1.00278	0.315967	0.889358
ACAD11	165.174	0.281305	0.155563	1.80831	0.070559	0.613508
WWC3	73.9633	0.281283	0.210321	1.3374	0.181092	0.799977
LMBRD2	135.506	0.28122	0.154167	1.82412	0.0681334	0.604794
NFIL3	66.913	0.28104	0.239694	1.17249	0.240999	0.850034
USP20	78.211	0.280816	0.228989	1.22633	0.220075	0.835278
ZNF529	209.737	0.28076	0.126954	2.21151	0.0270008	0.405899
PITRM1	217.509	0.280691	0.12443	2.25582	0.0240817	0.388449
PCDHA10	98.6223	0.280511	0.199828	1.40376	0.16039	0.781191
CEP104	70.39	0.280296	0.200436	1.39843	0.161984	0.781191
AKIRIN1	294.141	0.280055	0.122331	2.28933	0.0220602	0.372776
ZNF254	274.2	0.280002	0.110706	2.52925	0.0114307	0.269256
JMJD6	62.2762	0.27968	0.223064	1.25381	0.209911	0.82735
RAB33B	64.6948	0.279578	0.225374	1.24051	0.214788	0.831573
ZNF419	115.596	0.279312	0.172658	1.61772	0.105723	0.713294
CCZ1B	116.314	0.279131	0.178889	1.56036	0.118675	0.728733
GRB10	163.957	0.278889	0.143778	1.93973	0.0524129	0.541112
SRP54	293.883	0.278832	0.130518	2.13634	0.0326516	0.433091
GPT2	77.8517	0.278692	0.213908	1.30286	0.192623	0.814725
RERE	311.422	0.278684	0.112342	2.48067	0.0131137	0.28984
ARFGAP3	211.027	0.27862	0.130033	2.14269	0.0321377	0.430041
SEC16A	345.742	0.277911	0.123696	2.24672	0.0246579	0.389279
MAP9	135.477	0.277698	0.173628	1.59938	0.109735	0.718746
FLCN	259.752	0.27768	0.144877	1.91666	0.0552806	0.553766
OGFRL1	82.2796	0.277613	0.209539	1.32487	0.185213	0.803672
TECR	85.1864	0.277282	0.242141	1.14513	0.252157	0.859579
ENSG00000166912	80.8667	0.277193	0.224591	1.23421	0.217124	0.832897
ZNF680	172.228	0.277141	0.170333	1.62705	0.103726	0.708311
PRRT2	54.1348	0.276899	0.316424	0.87509	0.381525	0.920824
TCEA1	419	0.276797	0.110336	2.50868	0.0121184	0.279127
PANK2	120.752	0.27679	0.164748	1.68008	0.0929416	0.683043
USP36	188.238	0.276699	0.133946	2.06576	0.0388515	0.470933
ENSG00000166922	62.6935	0.276673	0.237072	1.16704	0.243193	0.851352
ATF5	108.703	0.276481	0.203873	1.35614	0.175055	0.793054
AKAP8L	383.213	0.276344	0.113428	2.43631	0.0148381	0.314567
DENND2A	40.1313	0.276194	0.28867	0.956778	0.338679	0.902436
MT-ND4L	125.864	0.276079	0.176551	1.56374	0.11788	0.727983
UPF3B	46.6735	0.275648	0.264151	1.04352	0.296705	0.88048
SNX24	50.2316	0.275313	0.253167	1.08748	0.276827	0.868474
NKAP	67.0842	0.275215	0.22893	1.20218	0.229296	0.841452
R3HCC1	56.8146	0.274996	0.241143	1.14038	0.254127	0.860785
SYNJ1	96.8117	0.274853	0.179337	1.5326	0.125373	0.735391
AOPEP	84.6244	0.274092	0.184369	1.48665	0.137108	0.756868
FAM169A	145.077	0.273951	0.146947	1.86428	0.0622818	0.582868
DGKZ	117.061	0.27379	0.163748	1.67203	0.0945188	0.689111
N4BP1	111.722	0.273506	0.165807	1.64955	0.0990352	0.699837
CCDC66	128.793	0.273481	0.165734	1.65012	0.0989175	0.699837
NSUN2	173.484	0.273018	0.141756	1.92597	0.0541075	0.550457
URB2	62.2289	0.272752	0.241653	1.12869	0.259027	0.861968
ENSG00000275832	77.9072	0.272595	0.203807	1.33752	0.181054	0.799977
ZNF557	122.877	0.272519	0.164124	1.66045	0.0968245	0.693689
RPS6KA3	142.211	0.27244	0.159176	1.71157	0.086976	0.668172
ENSG00000183309	113.336	0.27231	0.173788	1.5669	0.117137	0.727983
USPL1	147.975	0.272157	0.144875	1.87856	0.060304	0.57683
TMEM214	96.4301	0.272153	0.197336	1.37913	0.167854	0.788545
SETDB2	60.6994	0.272116	0.25325	1.0745	0.282601	0.87215
ZSWIM6	135.781	0.2721	0.171991	1.58206	0.113636	0.726838
ENSG00000141252	237.345	0.271949	0.119686	2.27219	0.0230752	0.380484
BCL9L	69.8422	0.27178	0.214154	1.26909	0.20441	0.821569
CAMK2N1	52.7972	0.271712	0.246726	1.10127	0.270778	0.866811
ZNF484	84.7891	0.27167	0.189724	1.43192	0.152167	0.778611
ZNF14	75.2935	0.271378	0.216011	1.25631	0.209002	0.827112
EME2	31.5483	0.271169	0.331741	0.817413	0.413692	0.926569
ENSG00000142188	97.3948	0.271161	0.1973	1.37436	0.169331	0.788545
RN7SL3	453.338	0.271113	0.159772	1.69687	0.0897204	0.67723
ZNF701	31.9107	0.270888	0.335148	0.808263	0.418939	0.9275
TMED2	407.39	0.270739	0.113877	2.37748	0.0174313	0.335481
SLC25A4	60.8182	0.270738	0.26208	1.03304	0.301587	0.884958
POMGNT2	45.9748	0.270684	0.264425	1.02367	0.305992	0.885717
RIN2	33.7717	0.270671	0.293144	0.923339	0.355831	0.911455
PHC3	523.588	0.270579	0.0971049	2.78647	0.0053286	0.184401
BAG5	147.02	0.270567	0.154593	1.75019	0.0800857	0.650568
ENSG00000291117	48.5485	0.27049	0.281374	0.961316	0.336393	0.899705
TTC39C	58.6473	0.269887	0.220288	1.22516	0.220516	0.835278
ENSG00000185989	127.206	0.269546	0.169376	1.59141	0.111518	0.723816
MAGEH1	64.3635	0.269405	0.249304	1.08063	0.279862	0.87127
MAST4	52.331	0.269313	0.242281	1.11157	0.266322	0.866794
TBC1D24	51.5161	0.269041	0.2455	1.09589	0.273127	0.866811
SUCLG1	142.467	0.268801	0.160017	1.67984	0.0929894	0.683043
ACAP2	343.227	0.26875	0.11719	2.29328	0.0218317	0.371078
ZNF205	37.153	0.268644	0.307041	0.874943	0.381605	0.920824
PLCL1	77.3885	0.268468	0.226751	1.18398	0.236422	0.844991
RNF25	60.692	0.268273	0.244485	1.0973	0.272511	0.866811
NPIPB13	323.848	0.268238	0.120265	2.23038	0.025722	0.397743
NFKB1	87.2178	0.268002	0.191929	1.39636	0.162605	0.781198
DDX49	84.7963	0.267837	0.226141	1.18438	0.236262	0.844991
PACC1	68.626	0.267836	0.215689	1.24177	0.214323	0.831573
ZFAND2A	50.9782	0.267824	0.246548	1.0863	0.277348	0.869371
DNAL1	99.0257	0.267697	0.176105	1.5201	0.128485	0.739527
ZNF26	89.3589	0.267594	0.183666	1.45696	0.145128	0.767665
ZNF563	37.0687	0.267546	0.277886	0.962792	0.335652	0.899218
ZNF20	55.5716	0.267507	0.318563	0.839729	0.40106	0.923843
AIDA	150.634	0.267469	0.14464	1.8492	0.0644289	0.587584
RPL22P1	194.85	0.267341	0.407373	0.656257	0.511659	0.943266
ELK3	70.2154	0.266967	0.222336	1.20074	0.229854	0.841595
ARF4	382.519	0.266746	0.106582	2.50273	0.0123241	0.280395
TMEM39A	151.068	0.266695	0.155771	1.7121	0.0868775	0.668172
MINDY3	97.7229	0.266661	0.18497	1.44164	0.149403	0.776624
ENSG00000169981	55.5873	0.266588	0.232279	1.14771	0.25109	0.858849
MRPS10	80.2269	0.266555	0.206123	1.29318	0.195948	0.815209
ID4	96.5675	0.266371	0.202008	1.31862	0.187297	0.806194
HIBADH	87.1405	0.266255	0.192149	1.38567	0.165848	0.788545
AFF4	967.741	0.266131	0.0770063	3.45596	0.000548332	0.0412739
DTWD1	96.9082	0.266018	0.199328	1.33457	0.182016	0.80016
CAST	192.663	0.265873	0.135138	1.96743	0.0491339	0.529464
ILKAP	73.4831	0.265838	0.200578	1.32536	0.185052	0.803672
IGF2	186.599	0.265663	0.207409	1.28087	0.20024	0.818997
PRRC1	378.918	0.265546	0.104626	2.53806	0.011147	0.266378
THUMPD3-AS1	150.402	0.265536	0.151686	1.75056	0.0800217	0.650568
GORAB	55.2526	0.265533	0.239402	1.10915	0.267365	0.866811
CALR	1052.97	0.265529	0.0781094	3.39945	0.00067522	0.0477156
SLIT2	68.0222	0.265198	0.213589	1.24163	0.214372	0.831573
GOLGA3	440.845	0.265163	0.127506	2.07962	0.0375608	0.462007
ZNF354A	39.5464	0.26513	0.266289	0.995648	0.319421	0.890499
ID2	42.1481	0.264652	0.304066	0.870376	0.384095	0.920824
ENSG00000116574	111.352	0.26465	0.192891	1.37202	0.170057	0.788991
H4C11	333.933	0.264237	0.315038	0.838745	0.401612	0.923843
ENSG00000290846	56.7586	0.26412	0.268164	0.984917	0.324665	0.892126
SULT1C4	49.1626	0.264059	0.249102	1.06004	0.289125	0.876739
FBXW8	89.8805	0.264051	0.193738	1.36293	0.172905	0.7929
RAB14	197.688	0.263739	0.135483	1.94666	0.0515758	0.538461
ENSG00000257027	48.2007	0.263718	0.266881	0.988147	0.323081	0.892126
CCDC91	33.7124	0.263655	0.357659	0.737168	0.46102	0.93454
NDEL1	107.844	0.263507	0.187982	1.40177	0.160985	0.781191
PTP4A2	274.573	0.263476	0.125146	2.10536	0.0352603	0.44778
PSME4	378.233	0.263224	0.0991536	2.65471	0.00793775	0.228349
VPS37A	113.904	0.263166	0.169948	1.54851	0.1215	0.72923
SEC24A	245.916	0.26313	0.121281	2.16959	0.0300379	0.419011
ABTB2	43.6366	0.263047	0.270665	0.971855	0.331123	0.895523
ENSG00000258790	46.5219	0.262741	0.69454	0.378296	0.705211	0.980493
NDFIP2	141.386	0.262603	0.157812	1.66402	0.0961081	0.692014
TMEM70	35.2431	0.262559	0.306359	0.857031	0.391428	0.921403
USP32	204.879	0.262522	0.126828	2.0699	0.0384617	0.468394
FNDC3B	476.629	0.262382	0.0862659	3.04155	0.00235366	0.113734
DDX27	129.18	0.262182	0.152736	1.71657	0.0860582	0.667897
SLC25A44	82.3243	0.262036	0.190417	1.37612	0.168785	0.788545
CCSER1	86.6043	0.261889	0.201884	1.29723	0.194553	0.815209
WIPI1	156.48	0.261884	0.150319	1.74219	0.0814747	0.654029
FAM229B	83.7949	0.261727	0.201867	1.29653	0.194792	0.815209
MX2	37.2764	0.261722	0.29852	0.876732	0.380632	0.920824
ENSG00000290993	51.2456	0.26167	0.257646	1.01562	0.309811	0.887532
ENSG00000283189	52.1825	0.26147	0.314319	0.831863	0.405486	0.924396
DLAT	129.902	0.261319	0.153607	1.70122	0.0889016	0.673603
TIMMDC1	69.7895	0.261235	0.205897	1.26877	0.204525	0.821569
CLCN6	144.934	0.261043	0.151475	1.72334	0.0848274	0.662547
CRK	198.551	0.260716	0.128587	2.02754	0.0426068	0.492048
ENSG00000159840	121.321	0.26069	0.171034	1.5242	0.127458	0.739527
ADARB1	38.1884	0.260441	0.303854	0.857126	0.391375	0.921403
ATF6	262.083	0.260341	0.120674	2.15739	0.0309756	0.423387
GNA11	56.4183	0.260228	0.242418	1.07347	0.283061	0.872888
TEP1	165.321	0.260191	0.157942	1.64738	0.0994794	0.699859
ZNF562	164.992	0.260052	0.169599	1.53333	0.125194	0.735059
MEF2D	78.4272	0.259856	0.226357	1.14799	0.250972	0.858849
HACD2	122.065	0.25972	0.1854	1.40086	0.161255	0.781191
ZNF8-DT	46.163	0.259268	0.256733	1.00987	0.312555	0.888027
TIMM23	65.655	0.259198	0.228729	1.13321	0.257125	0.861968
ZNF264	209.862	0.258866	0.125461	2.06332	0.0390821	0.472525
RPS6KC1	119.992	0.258778	0.177157	1.46073	0.144089	0.76691
RAB5IF	72.2783	0.258664	0.202343	1.27835	0.201128	0.819021
CCDC134	96.1443	0.258429	0.179786	1.43743	0.150597	0.776624
SMIM29	49.343	0.258427	0.268029	0.964176	0.334958	0.898498
ITSN1	215.954	0.25829	0.122941	2.10092	0.0356482	0.44941
BRPF3	87.5237	0.258264	0.199107	1.29711	0.194592	0.815209
DCAF5	201.031	0.258168	0.126404	2.04241	0.0411113	0.483105
ENSG00000176845	32.2733	0.25812	0.332564	0.776152	0.437659	0.928182
ZMIZ1	327.828	0.25808	0.131045	1.96941	0.0489064	0.52756
LINC03048	35.8953	0.257847	0.318848	0.808685	0.418696	0.9275
ZNF253	126.129	0.257367	0.164719	1.56246	0.11818	0.727983
MTHFD2L	57.558	0.257348	0.223104	1.15349	0.248711	0.855649
PIP4P2	106.836	0.257288	0.174662	1.47306	0.140734	0.764216
CEP162	39.8512	0.257056	0.31048	0.827933	0.407708	0.925202
ENSG00000114933	219.439	0.256802	0.130259	1.97148	0.0486693	0.526642
KCNQ1OT1	1511.31	0.256743	0.104455	2.45792	0.0139746	0.303065
RAB22A	138.279	0.256733	0.163875	1.56664	0.117199	0.727983
MAST1	41.8124	0.256679	0.263347	0.974681	0.329718	0.894519
TRIM5	111.147	0.256634	0.178807	1.43526	0.151213	0.776856
CACNA1E	97.0044	0.256525	0.190157	1.34901	0.177332	0.797688
SLC25A16	99.3669	0.256463	0.176052	1.45675	0.145187	0.767665
IFIT3	157.381	0.256423	0.177054	1.44827	0.14754	0.772446
ZFAND1	169.831	0.256418	0.164096	1.56261	0.118144	0.727983
SLC30A1	94.6903	0.256355	0.179846	1.42542	0.154036	0.781191
ENSG00000291064	39.1991	0.255895	0.27915	0.916694	0.359303	0.912857
GLI3	166.696	0.255736	0.158954	1.60887	0.107644	0.714656
WWP1	83.2308	0.255706	0.209227	1.22215	0.221652	0.835751
GOSR2	223.471	0.25558	0.129559	1.97269	0.0485311	0.526465
ENSG00000291066	90.524	0.255453	0.187983	1.35892	0.174172	0.7929
HSD17B14	38.5323	0.255397	0.301104	0.848204	0.396324	0.923726
AKAP17A	102.218	0.255035	0.16551	1.5409	0.123341	0.732447
ENSG00000292343	102.218	0.255035	0.16551	1.5409	0.123341	0.732447
DUSP1	55.3905	0.254749	0.286654	0.888698	0.374166	0.917275
SLC22A15	78.0405	0.254593	0.207529	1.22678	0.219904	0.835278
MRPS18C	97.8211	0.254415	0.182847	1.39141	0.164102	0.783543
ENSG00000228696	48.7297	0.254336	0.256591	0.991212	0.321582	0.892014
USP48	211.321	0.25429	0.128946	1.97206	0.0486023	0.526465
LINS1	83.5509	0.254166	0.19805	1.28335	0.199371	0.818997
PAPOLA	561.435	0.254094	0.103754	2.449	0.0143255	0.306832
OSBPL6	54.5067	0.25406	0.242657	1.04699	0.295103	0.87888
PTPN12	133.544	0.253992	0.160147	1.58599	0.112742	0.72512
TFB1M	64.876	0.253878	0.224247	1.13214	0.257577	0.861968
SECISBP2L	350.316	0.253713	0.118927	2.13335	0.0328961	0.433091
VPS13C	757.049	0.253563	0.0837903	3.02617	0.00247676	0.117112
DHDDS	113.764	0.253531	0.165692	1.53014	0.125982	0.737297
COL5A1	88.255	0.253502	0.207031	1.22446	0.220777	0.835278
PPP1R15A	477.556	0.253422	0.0973875	2.6022	0.0092627	0.242817
RRM2B	240.484	0.253265	0.117026	2.16418	0.0304504	0.4203
TRMT6	43.0728	0.253256	0.271034	0.934408	0.350093	0.909136
EGFR	38.9313	0.253247	0.30056	0.842584	0.399461	0.923726
ENSG00000185115	55.7217	0.253153	0.230135	1.10002	0.271323	0.866811
MSANTD7	145.808	0.253075	0.140991	1.79497	0.0726579	0.621722
BCL10	61.8212	0.252736	0.233549	1.08215	0.279184	0.87127
GPATCH2	111.866	0.252594	0.174059	1.45119	0.146726	0.771741
TAF13	75.1841	0.252447	0.214922	1.1746	0.240156	0.849057
SNORA73B	371.419	0.252218	0.370764	0.680266	0.496336	0.94297
PIP4K2A	58.8847	0.252188	0.263149	0.958346	0.337888	0.9017
LIF	36.782	0.252098	0.315514	0.799008	0.424286	0.9275
SLC25A30	37.3566	0.252017	0.293799	0.857786	0.391011	0.921403
ZNF766	103.312	0.251972	0.172686	1.45913	0.144529	0.767438
ARIH2	313.09	0.251893	0.124456	2.02395	0.0429751	0.495478
PABPC1L	55.6829	0.251453	0.243908	1.03093	0.302572	0.884958
NARS1	531.186	0.251436	0.0926479	2.71389	0.00664976	0.205588
MUL1	57.0043	0.251336	0.23548	1.06734	0.28582	0.873077
CCDC93	226.753	0.251288	0.139456	1.80192	0.0715587	0.616889
ENSG00000213588	39.555	0.251063	0.298568	0.840893	0.400408	0.923726
SDHB	65.3612	0.251015	0.207056	1.21231	0.225395	0.838613
LRRC59	327.227	0.250998	0.108826	2.30641	0.0210879	0.363285
ENSG00000279453	33.8263	0.250911	0.288555	0.869545	0.384549	0.920824
FDX1	35.4518	0.250909	0.287002	0.874241	0.381987	0.920824
POLH	144.988	0.250904	0.179887	1.39478	0.163081	0.781822
U2AF1	279.176	0.250865	0.13403	1.87171	0.0612474	0.579452
SAP130	129.593	0.250731	0.165022	1.51938	0.128667	0.739527
STARD3	89.2305	0.250651	0.2069	1.21146	0.225718	0.838613
DDX42	349.139	0.250544	0.103122	2.42958	0.0151165	0.315321
SDCBP	374.532	0.250451	0.100036	2.5036	0.0122937	0.280395
DEDD2	37.319	0.25036	0.298727	0.83809	0.40198	0.923843
TASOR2	336.352	0.250332	0.111231	2.25056	0.0244131	0.389279
FYN	200.528	0.250111	0.127833	1.95654	0.0504017	0.534675
LYRM2	135.095	0.2501	0.173423	1.44214	0.149263	0.776624
TMED7	392.889	0.250095	0.105418	2.37242	0.0176718	0.337786
GET4	77.1768	0.250042	0.203744	1.22723	0.219735	0.835278
SLC38A9	50.168	0.249948	0.249373	1.00231	0.316195	0.889358
SCYL2	335.65	0.249919	0.11487	2.17567	0.0295799	0.416751
MT-CO2	1145.37	0.249804	0.228057	1.09536	0.273361	0.866811
TGDS	52.2118	0.249768	0.230027	1.08582	0.277558	0.869766
MIPOL1	58.2468	0.249722	0.247193	1.01023	0.312384	0.888027
TUBG2	49.1728	0.249563	0.270018	0.924247	0.355358	0.911338
ENSG00000112584	188.416	0.249529	0.142518	1.75085	0.0799713	0.650568
ZNF814	200.376	0.249428	0.146573	1.70173	0.0888065	0.673603
MRPS14	68.003	0.248947	0.233463	1.06632	0.286277	0.873077
CDK13	296.872	0.248911	0.117021	2.12706	0.0334153	0.437125
ENSG00000227057	65.6345	0.248877	0.212117	1.1733	0.240675	0.849806
TFPI	93.2604	0.24868	0.20605	1.20689	0.227475	0.839912
YAF2	93.6993	0.248633	0.184153	1.35014	0.17697	0.796517
TTC33	84.472	0.248154	0.195281	1.27076	0.203815	0.821569
RBBP5	114.174	0.24809	0.168631	1.4712	0.141236	0.764236
DNAL4	37.0247	0.248012	0.294427	0.842355	0.399589	0.923726
NOL6	136.67	0.247705	0.165092	1.50041	0.133509	0.748051
ADAM20	32.224	0.247624	0.305669	0.810104	0.41788	0.9275
PPIE	119.833	0.247622	0.157302	1.57418	0.115446	0.727983
TTC28	440.998	0.247617	0.0921299	2.68769	0.00719477	0.213502
RPL36AP37	384.481	0.247296	0.374366	0.660573	0.508886	0.94297
NOP14-AS1	52.0216	0.247184	0.247317	0.999465	0.317569	0.889912
ZNF283	85.1601	0.246937	0.211469	1.16772	0.24292	0.851352
CAB39	167.601	0.246907	0.149103	1.65595	0.0977318	0.696022
MFSD11	40.0763	0.246788	0.258294	0.955452	0.339349	0.902542
CCDC97	36.6508	0.24677	0.309089	0.79838	0.42465	0.9275
HAX1	177.682	0.246587	0.133371	1.84888	0.064475	0.587584
NTMT1	42.8384	0.246525	0.270133	0.912608	0.361449	0.912857
APOL2	91.8433	0.246465	0.183929	1.34	0.180245	0.799977
WASHC4	460.392	0.246423	0.118102	2.08652	0.0369312	0.460002
SPATA6	51.4668	0.246421	0.268634	0.91731	0.35898	0.912857
FOXK2	187.123	0.246272	0.128067	1.92299	0.0544814	0.551611
PLIN2	151.805	0.24625	0.158522	1.55341	0.120326	0.729124
CRCP	75.6719	0.246235	0.191865	1.28338	0.19936	0.818997
ZSCAN32	45.1234	0.2462	0.305442	0.806046	0.420217	0.9275
USP49	100.009	0.246099	0.202152	1.21739	0.223455	0.835751
CHMP4B	58.8402	0.245477	0.230705	1.06403	0.287315	0.874342
VAMP1	52.5205	0.245469	0.245899	0.998249	0.318159	0.889912
MYL12B	254.964	0.245451	0.121525	2.01975	0.0434091	0.49567
CBX6	114.522	0.245368	0.178639	1.37354	0.169585	0.788545
ZNF550	94.3271	0.245339	0.185476	1.32276	0.185917	0.804039
CREB5	120.095	0.245212	0.179954	1.36264	0.172997	0.7929
SH3BGRL2	84.526	0.244945	0.200223	1.22336	0.221194	0.835751
ZNF10	97.4749	0.244672	0.188738	1.29636	0.194852	0.815209
PRUNE2	67.3557	0.244531	0.245722	0.995151	0.319663	0.890499
TIPARP	214.439	0.244506	0.131031	1.86601	0.0620393	0.582172
MYSM1	367.052	0.244466	0.127974	1.91028	0.0560972	0.557111
VAPA	467.574	0.244235	0.0943547	2.58848	0.00964018	0.246943
ENSG00000291150	44.9669	0.244126	0.301758	0.809012	0.418508	0.9275
ENSG00000291154	39.7883	0.243935	0.26772	0.911159	0.362212	0.912857
C4orf33	37.6072	0.243802	0.299939	0.812837	0.416312	0.9275
FTH1	1456.46	0.243743	0.0877072	2.77905	0.00545178	0.186908
L2HGDH	41.606	0.243435	0.256984	0.947276	0.343498	0.90565
NOB1	90.6078	0.243141	0.224818	1.0815	0.279474	0.87127
ZNF25	91.6866	0.242735	0.189623	1.28009	0.200512	0.818997
KIAA0930	101.939	0.242679	0.218955	1.10835	0.267711	0.866811
GEM	41.9842	0.242439	0.294278	0.823842	0.410029	0.925202
TBC1D32	87.8157	0.242188	0.215028	1.12631	0.260033	0.861968
FOXO1	83.475	0.242158	0.218035	1.11064	0.266725	0.866794
CRIPT	79.5108	0.242055	0.197302	1.22682	0.21989	0.835278
ENSG00000104714	40.0318	0.242029	0.297074	0.814709	0.415239	0.92724
FBXW4	62.3449	0.242023	0.240015	1.00837	0.313278	0.888027
PLCXD2	59.8848	0.241926	0.23954	1.00996	0.312512	0.888027
PDE4B	32.9889	0.241577	0.31657	0.763105	0.445401	0.928344
JMJD1C	704.353	0.241368	0.0819858	2.94403	0.00323971	0.136074
SUPT6H	363.509	0.241261	0.104604	2.30642	0.0210871	0.363285
CYTH1	80.8819	0.241261	0.201566	1.19693	0.231332	0.842135
MDM1	45.4843	0.241233	0.264986	0.910361	0.362632	0.912871
COPG1	387.36	0.241105	0.0999142	2.41312	0.0158168	0.322736
ENSG00000290835	33.0901	0.24093	0.300059	0.802942	0.422008	0.9275
ERLEC1	164.32	0.240905	0.138658	1.7374	0.0823163	0.656256
RTCA	131.216	0.240873	0.174489	1.38045	0.167449	0.788545
CD63	459.601	0.240866	0.119295	2.01908	0.0434791	0.495786
UBE2J2	61.7465	0.240827	0.214716	1.12161	0.262029	0.862329
IPO11	135.284	0.240793	0.163445	1.47323	0.140688	0.764216
SPICE1	68.5034	0.240661	0.219207	1.09787	0.27226	0.866811
XRRA1	45.1719	0.240647	0.269086	0.894313	0.371155	0.915906
MIGA1	96.6051	0.240619	0.174579	1.37828	0.168116	0.788545
CWC22	106.216	0.240601	0.22377	1.07522	0.282278	0.87176
NSUN3	59.6587	0.24058	0.222692	1.08033	0.279995	0.87127
CMC1	43.9173	0.24036	0.291674	0.824073	0.409898	0.925202
TBC1D20	137.728	0.240341	0.170386	1.41056	0.158373	0.781191
MAIP1	31.6355	0.240285	0.325153	0.738993	0.459911	0.93454
FSD1L	161.547	0.240228	0.147606	1.6275	0.103631	0.708311
NUMB	130.083	0.239977	0.152367	1.57499	0.115259	0.727983
GRK2	119.622	0.239972	0.158496	1.51406	0.130011	0.743288
ENSG00000155189	156.842	0.23984	0.151494	1.58317	0.113383	0.726511
DNAAF2	35.7048	0.239711	0.293648	0.816319	0.414317	0.926573
GPKOW	36.4727	0.239684	0.317025	0.75604	0.449625	0.931211
YIPF5	151.222	0.239506	0.150155	1.59506	0.110699	0.721729
RB1CC1	311.207	0.239363	0.124689	1.91968	0.0548988	0.55207
NDUFAF1	33.4507	0.239233	0.304374	0.785982	0.431878	0.927698
NBEA	248.834	0.238937	0.117793	2.02844	0.0425151	0.492048
TIGAR	73.5648	0.238884	0.23221	1.02874	0.303603	0.88541
SYAP1	200.313	0.238819	0.125319	1.90569	0.0566909	0.559796
EXOC8	90.474	0.238415	0.185794	1.28323	0.199413	0.818997
BRD4	245.681	0.23823	0.121272	1.96444	0.0494795	0.532084
ENSG00000185219	466.574	0.238229	0.0954966	2.49463	0.0126088	0.28474
SMAD3	110.111	0.238199	0.166817	1.42791	0.153317	0.780745
GATAD2A	284.288	0.238024	0.109978	2.16429	0.0304424	0.4203
BAG1	68.6241	0.237945	0.205713	1.15669	0.247401	0.855526
LINC00847	55.1877	0.237889	0.234032	1.01648	0.309401	0.887127
WFDC2	81.3998	0.237756	0.193091	1.23132	0.218204	0.834168
ZBED3-AS1	37.2615	0.237751	0.286798	0.828981	0.407115	0.925202
RNF6	122.924	0.237581	0.166172	1.42973	0.152794	0.779579
ZNF23	59.44	0.237551	0.23076	1.02943	0.303278	0.884958
TMEM120A	52.28	0.237528	0.238822	0.99458	0.31994	0.890499
DIMT1	83.5573	0.237523	0.219567	1.08178	0.279351	0.87127
RAPH1	104.294	0.237467	0.20496	1.1586	0.246618	0.85361
LSG1	113.423	0.23732	0.162722	1.45844	0.14472	0.767438
TOR2A	32.834	0.23722	0.334516	0.709145	0.478235	0.94159
CXorf38	68.9267	0.237204	0.218177	1.08721	0.276946	0.868474
WIPF1	39.613	0.237183	0.269344	0.880595	0.378537	0.920038
ZNF483	171.699	0.237183	0.140411	1.68921	0.0911801	0.679764
RALA	181.901	0.237054	0.13823	1.71493	0.0863577	0.668172
SUGP1	58.9972	0.236754	0.241977	0.978418	0.327868	0.892326
C12orf73	47.8323	0.23669	0.240455	0.984341	0.324948	0.892126
SNAP25	135.446	0.236462	0.168373	1.4044	0.160201	0.781191
KAZN	128.203	0.236391	0.16647	1.42002	0.155602	0.781191
CC2D1B	124.471	0.236322	0.167842	1.408	0.159132	0.781191
CCNJ	127.117	0.236291	0.172748	1.36783	0.171365	0.791174
TACC2	120.491	0.236253	0.155457	1.51973	0.12858	0.739527
PUS10	37.3734	0.236129	0.283505	0.832892	0.404906	0.924396
CTSH	36.2029	0.236063	0.301363	0.783318	0.43344	0.927808
ITSN2	81.992	0.235906	0.218026	1.08201	0.27925	0.87127
NBPF12	143.602	0.235653	0.154558	1.52469	0.127337	0.739527
TTC26	32.7625	0.2355	0.301494	0.781109	0.434738	0.928182
CSF1	42.2333	0.235472	0.312301	0.753991	0.450854	0.931474
ENSG00000177370	53.323	0.235377	0.239473	0.982896	0.325659	0.892126
RINT1	110.472	0.235286	0.168216	1.39871	0.161899	0.781191
ENSG00000144559	43.7401	0.235087	0.283933	0.827965	0.40769	0.925202
GTF2H3	97.7083	0.235012	0.173251	1.35649	0.174945	0.7929
NOMO2	269.582	0.234966	0.137261	1.71182	0.0869294	0.668172
USP24	482.02	0.234927	0.0861307	2.72757	0.00638034	0.201456
ENSG00000291202	84.9317	0.234808	0.194957	1.20441	0.228431	0.840672
KCNT2	181.023	0.234768	0.137759	1.7042	0.0883443	0.671831
MRPL35	94.1926	0.234721	0.184677	1.27098	0.203736	0.821569
CALCRL	60.1095	0.234403	0.222173	1.05505	0.291403	0.876843
COL7A1	110.932	0.234261	0.219888	1.06536	0.286711	0.873419
CYB5R1	179.619	0.234169	0.131215	1.78462	0.0743231	0.62872
ANKRD13D	47.9863	0.23405	0.266521	0.878164	0.379854	0.920655
FMC1-LUC7L2	65.3586	0.234034	0.268989	0.870052	0.384272	0.920824
ENSG00000131626	193.939	0.234024	0.125735	1.86125	0.0627085	0.583971
TTLL7	92.8428	0.233911	0.245442	0.953019	0.34058	0.90329
PPP6R1	120.228	0.233811	0.178461	1.31016	0.190143	0.810175
TOPBP1	183.859	0.233596	0.13925	1.67752	0.09344	0.684042
AKTIP	43.5682	0.233549	0.253595	0.920953	0.357075	0.911599
GLRX3	136.263	0.233381	0.17229	1.35458	0.17555	0.793911
ENPP4	40.3384	0.233374	0.287707	0.811154	0.417277	0.9275
KMT2C	1564.61	0.233327	0.0968587	2.40894	0.015999	0.32374
ANKHD1	385.045	0.233247	0.109892	2.12251	0.0337951	0.438527
NT5C3A	78.916	0.233139	0.203356	1.14646	0.251605	0.858878
ZNF746	86.8361	0.233094	0.180197	1.29355	0.19582	0.815209
SGTB	173.952	0.233025	0.155168	1.50176	0.133158	0.748051
HERC5	180.784	0.232868	0.18166	1.28189	0.199882	0.818997
PROSER1	77.6689	0.232834	0.21066	1.10526	0.269047	0.866811
ITPRIPL2	89.4867	0.232814	0.187946	1.23873	0.215447	0.831573
EMC3	83.8487	0.232791	0.195091	1.19324	0.232775	0.842628
OSBPL2	108.967	0.232757	0.175915	1.32312	0.185795	0.804039
TIMM44	124.289	0.232593	0.156963	1.48183	0.138385	0.759332
ENSG00000291010	63.0401	0.23256	0.240536	0.966842	0.333623	0.897378
ARL14EP	91.515	0.232421	0.208297	1.11582	0.264501	0.864059
GNPNAT1	88.2464	0.232395	0.19762	1.17597	0.239607	0.849057
PIK3R4	132.525	0.232373	0.158182	1.46902	0.141826	0.764236
CUL3	279.349	0.2323	0.132482	1.75344	0.0795259	0.650568
ARIH1	493.915	0.232139	0.111692	2.07838	0.037674	0.462597
ENSG00000243716	377.548	0.232125	0.105741	2.19522	0.0281476	0.410379
ENSG00000116521	88.6782	0.232055	0.207112	1.12044	0.262528	0.863137
SLC35C2	77.7914	0.231863	0.226641	1.02304	0.306288	0.885717
ZNF248	132.23	0.231507	0.151921	1.52387	0.127542	0.739527
ENSG00000291113	64.3036	0.231249	0.257969	0.896421	0.370028	0.915621
IDH3A	49.248	0.231188	0.248124	0.931745	0.351468	0.909136
NFAT5	411.909	0.230988	0.104405	2.21242	0.0269375	0.405899
ZSWIM8	339.368	0.230842	0.119728	1.92805	0.0538484	0.548947
ZNF480	64.275	0.230725	0.222342	1.0377	0.299409	0.883847
ENSG00000260007	62.4981	0.230564	0.224314	1.02787	0.304013	0.885717
SRPK2	299.424	0.230482	0.105979	2.1748	0.0296453	0.416751
MALAT1	66679.1	0.230039	0.153297	1.5006	0.133458	0.748051
ZNF99	34.6908	0.22992	0.292264	0.786686	0.431466	0.9275
ENSG00000291082	36.7812	0.22989	0.31289	0.734733	0.462502	0.93454
RMI1	33.0949	0.22968	0.313887	0.731726	0.464336	0.935879
LINC00863	34.9516	0.229638	0.28564	0.803941	0.421431	0.9275
APTX	166.323	0.229584	0.146985	1.56196	0.118297	0.727983
HINT3	112.089	0.229566	0.177527	1.29314	0.195964	0.815209
TIE1	77.7918	0.22939	0.255169	0.898974	0.368667	0.915621
FBXL2	98.481	0.229381	0.185308	1.23783	0.215778	0.831757
PEX10	41.1007	0.229328	0.293907	0.780272	0.435231	0.928182
LAMTOR5-AS1	40.7878	0.229274	0.264325	0.867396	0.385725	0.920824
MTMR14	60.0086	0.229063	0.232542	0.985042	0.324604	0.892126
FAM114A2	68.8947	0.228944	0.214124	1.06921	0.284975	0.872888
BLVRB	123.322	0.228857	0.177901	1.28643	0.198293	0.818997
ENSG00000213963	76.6768	0.22872	0.194718	1.17462	0.240146	0.849057
MTHFD2	566.181	0.228548	0.090225	2.53309	0.0113061	0.268291
CREBBP	245.146	0.228546	0.132452	1.7255	0.0844375	0.660933
TRAPPC9	74.1363	0.228379	0.221067	1.03307	0.301569	0.884958
KLF6	146.847	0.228253	0.167279	1.3645	0.17241	0.792124
MRPL46	59.3558	0.228243	0.220126	1.03688	0.299793	0.88394
SHMT2	521.266	0.228226	0.0950202	2.40187	0.0163116	0.32374
UBAC2	99.5125	0.228129	0.175315	1.30125	0.193172	0.815209
RNF34	76.5966	0.227947	0.225075	1.01276	0.311174	0.888027
INPP5A	69.3543	0.227641	0.228622	0.99571	0.319391	0.890499
NKD1	252.384	0.227584	0.202408	1.12438	0.260851	0.861968
PARGP1	38.4535	0.227575	0.31948	0.712329	0.476261	0.94159
DAPK3	125.627	0.227414	0.191305	1.18875	0.234538	0.842649
RAB13	82.5404	0.227312	0.21264	1.069	0.285071	0.872888
KPNA4	426.508	0.227208	0.116954	1.94271	0.0520513	0.539908
PHF12	122.931	0.227206	0.161055	1.41073	0.158323	0.781191
NOPCHAP1	301.753	0.227046	0.114931	1.97549	0.0482122	0.524977
YIPF2	74.711	0.226861	0.207865	1.09139	0.275102	0.868474
COG1	95.5962	0.226843	0.18749	1.20989	0.226321	0.83905
PPTC7	89.5021	0.226763	0.20325	1.11569	0.264556	0.864059
IFT57	73.3072	0.226696	0.210706	1.07589	0.281976	0.871515
NEDD9	81.3239	0.226582	0.2067	1.09619	0.272997	0.866811
BRPF1	85.6001	0.226549	0.181276	1.24975	0.21139	0.829417
MAPK12	62.1292	0.22629	0.229622	0.985489	0.324384	0.892126
YEATS4	32.593	0.226282	0.31631	0.71538	0.474374	0.94159
EFL1	83.7702	0.225983	0.19236	1.17479	0.240079	0.849057
CNOT4	116.157	0.225966	0.179235	1.26073	0.207407	0.826016
NUS1	136.456	0.22586	0.166126	1.35957	0.173967	0.7929
LEMD3	142.563	0.225763	0.143586	1.57231	0.115878	0.727983
TBCEL	94.5179	0.225752	0.184349	1.22459	0.22073	0.835278
UBR3	313.991	0.225652	0.110169	2.04823	0.040537	0.478997
ZNF134	151.971	0.22564	0.14811	1.52346	0.127644	0.739527
ISOC1	31.7773	0.225537	0.326751	0.690239	0.490044	0.94159
CUL2	188.408	0.225473	0.141024	1.59883	0.109858	0.719098
PSAT1	235.189	0.225308	0.176151	1.27906	0.200875	0.818997
LEPR	78.7046	0.225213	0.205548	1.09567	0.273223	0.866811
ZC3HAV1	209.131	0.225163	0.149675	1.50435	0.132492	0.74638
CBLB	123.719	0.225015	0.162759	1.3825	0.166818	0.788545
WDR7	156.385	0.224953	0.150203	1.49766	0.134221	0.749216
TAF1A	37.0331	0.224923	0.28469	0.790064	0.429491	0.9275
CUTC	34.3458	0.224819	0.300217	0.748855	0.453944	0.932781
EMC7	93.0469	0.224675	0.184385	1.21851	0.223031	0.835751
STX18-AS1	57.4325	0.224518	0.247363	0.907645	0.364066	0.913948
ENSG00000291093	51.6419	0.224287	0.244831	0.91609	0.35962	0.912857
MRPL33	51.4804	0.224249	0.264068	0.849208	0.395766	0.92349
STK33	31.9956	0.224236	0.302464	0.741363	0.458474	0.93454
OCIAD1	266.047	0.224232	0.115455	1.94215	0.0521189	0.539908
SEC61A2	55.2928	0.224175	0.263039	0.852251	0.394075	0.922165
BECN1	85.4535	0.224123	0.190398	1.17713	0.239142	0.848142
KIFC3	48.6403	0.224075	0.243527	0.920121	0.357509	0.912417
RAB23	48.095	0.223831	0.285576	0.783788	0.433165	0.927808
CCPG1	216.839	0.223777	0.129284	1.73089	0.0834711	0.659447
TMEM38B	229.819	0.223415	0.120686	1.85121	0.0641396	0.587069
SLC25A46	193.082	0.223265	0.13135	1.69977	0.0891734	0.674678
TRAF5	118.818	0.223231	0.159086	1.40321	0.160554	0.781191
RAB18	341.502	0.22323	0.113723	1.96293	0.0496542	0.53286
SRP68	126.179	0.223095	0.165622	1.34702	0.177975	0.798965
ZFX	191.816	0.222713	0.131348	1.6956	0.0899622	0.677332
COPG2IT1	106.081	0.222686	0.174605	1.27537	0.20218	0.821379
ENSG00000054282	62.6308	0.222586	0.219235	1.01529	0.30997	0.887532
RAD52	123.021	0.222272	0.184409	1.20532	0.228079	0.840471
ZNG1A	174.004	0.222267	0.131258	1.69336	0.0903866	0.679002
TRAPPC6B	141.075	0.222107	0.177029	1.25464	0.209611	0.827112
HIP1R	106.335	0.222103	0.200428	1.10815	0.267799	0.866811
ZNF70	82.9772	0.222063	0.190409	1.16624	0.243516	0.851352
METTL2B	113.358	0.222042	0.176389	1.25882	0.208095	0.826018
SSR3	751.614	0.221835	0.0821153	2.7015	0.00690267	0.209052
ENSG00000159842	168.391	0.221715	0.157202	1.41038	0.158427	0.781191
ZZEF1	343.863	0.221558	0.102433	2.16296	0.0305441	0.4203
PAF1	54.0585	0.221502	0.248346	0.891909	0.372442	0.916155
LRRFIP1	81.9843	0.221324	0.211382	1.04703	0.295086	0.87888
GRK5	91.1475	0.22132	0.203295	1.08867	0.276301	0.868474
ZMAT3	823.904	0.221219	0.0919666	2.40543	0.0161534	0.32374
SEC31B	73.9498	0.221118	0.215833	1.02449	0.305605	0.885717
SMIM8	56.8989	0.220981	0.246118	0.897866	0.369257	0.915621
ENSG00000088038	77.7509	0.220975	0.218243	1.01252	0.31129	0.888027
IFI16	32.4895	0.22091	0.332244	0.664904	0.506112	0.94297
USP34	704.311	0.220905	0.0928318	2.37963	0.0173299	0.335481
CCDC174	93.9391	0.220845	0.186171	1.18625	0.235525	0.843666
NIP7	51.6555	0.220784	0.26034	0.848058	0.396406	0.923726
MSANTD3	43.131	0.220642	0.273496	0.806746	0.419813	0.9275
PPP6R3	347.888	0.22046	0.106483	2.07038	0.0384165	0.468392
KLHL24	503.885	0.220402	0.0974944	2.26067	0.0237799	0.386577
AP5M1	209.751	0.220383	0.125794	1.75193	0.0797863	0.650568
ANAPC2	68.0795	0.220163	0.254545	0.864927	0.387079	0.921097
SETD3	124.893	0.219603	0.181249	1.21161	0.22566	0.838613
FLNC	869.546	0.219509	0.212769	1.03168	0.302224	0.884958
YOD1	221.023	0.219348	0.137536	1.59485	0.110747	0.721729
CERT1	215.148	0.219055	0.143939	1.52186	0.128043	0.739527
ABHD4	53.8299	0.219041	0.237681	0.921574	0.356751	0.911455
B4GALT3	110.24	0.218851	0.175334	1.24819	0.21196	0.829427
ZFYVE27	88.5835	0.218765	0.205215	1.06603	0.28641	0.873077
C14orf119	81.9789	0.218725	0.197954	1.10493	0.269191	0.866811
TPD52	49.5567	0.21868	0.239623	0.912598	0.361454	0.912857
PCNX3	91.3654	0.218674	0.214117	1.02129	0.307119	0.885717
IFIT1	213.509	0.218624	0.178986	1.22146	0.221912	0.835751
ENSG00000286431	48.033	0.21855	0.300415	0.727494	0.466923	0.938363
MTOR	333.578	0.218438	0.112292	1.94527	0.0517425	0.538713
KIF21A	207.651	0.218431	0.125427	1.7415	0.0815962	0.654029
CELF3	104.637	0.217965	0.195925	1.11249	0.265926	0.866513
MNAT1	83.1933	0.217827	0.199029	1.09445	0.273759	0.867543
ENSG00000110756	146.65	0.217644	0.154293	1.41059	0.158365	0.781191
EHBP1	88.0737	0.217583	0.182223	1.19405	0.232459	0.842628
HIPK3	385.18	0.21749	0.0951257	2.28634	0.0222342	0.374949
TAX1BP1	285.789	0.217462	0.115727	1.87909	0.0602327	0.57668
INPP4B	194.834	0.21719	0.137506	1.5795	0.114222	0.727983
ENSG00000291153	74.4804	0.217167	0.213959	1.01499	0.31011	0.887689
CDYL2	89.7275	0.217046	0.20364	1.06583	0.2865	0.873077
MIER3	232.587	0.216872	0.133156	1.62871	0.103375	0.708311
PYM1	32.4377	0.216793	0.293121	0.739601	0.459542	0.93454
PPM1B	109.462	0.216781	0.187328	1.15723	0.247179	0.855044
COPB1	521.551	0.216664	0.112825	1.92035	0.054814	0.55207
ENSG00000183666	44.5158	0.21653	0.290716	0.744815	0.456384	0.934481
REL	127.323	0.216528	0.161297	1.34242	0.179461	0.799977
TRMT44	53.3665	0.216262	0.24196	0.893793	0.371433	0.915906
ENSG00000073969	187.254	0.216102	0.135477	1.59513	0.110684	0.721729
LZTS3	67.1287	0.216098	0.21154	1.02155	0.306996	0.885717
ENSG00000126216	108.696	0.215876	0.19175	1.12582	0.260241	0.861968
ITPKB	38.0308	0.215849	0.300228	0.718952	0.472171	0.94159
RPS3AP6	144.457	0.215736	0.165325	1.30491	0.191922	0.814081
SERPINB9	105.133	0.21538	0.193704	1.1119	0.266182	0.866794
YTHDF3	368.086	0.215369	0.107251	2.00807	0.0446357	0.50534
SEMA3A	85.9657	0.215331	0.189464	1.13652	0.255738	0.861968
LINC00662	201.282	0.215316	0.153244	1.40505	0.160006	0.781191
HEXB	189.886	0.215176	0.138681	1.55159	0.120761	0.729124
ALG5	89.2657	0.215127	0.214609	1.00241	0.316145	0.889358
TNFAIP1	103.691	0.215116	0.193596	1.11116	0.266499	0.866794
ENSG00000103415	41.6796	0.215116	0.262789	0.818587	0.413022	0.926569
UCHL3	42.946	0.215114	0.26002	0.827297	0.408069	0.925202
WRN	186.857	0.215103	0.159537	1.3483	0.177562	0.798145
SERPINE2	163.193	0.215065	0.158056	1.36068	0.173614	0.7929
ENSG00000232040	46.9018	0.214916	0.302482	0.710509	0.477389	0.94159
TIPRL	209.871	0.214863	0.137783	1.55943	0.118895	0.728733
ZNF37A	119.664	0.214857	0.172611	1.24475	0.213225	0.830753
DSG2	156.311	0.21482	0.15835	1.35662	0.174901	0.7929
TRIM37	131.883	0.214718	0.156068	1.3758	0.168883	0.788545
COX19	69.6756	0.214574	0.229479	0.935048	0.349764	0.909018
LINC00472	108.35	0.214418	0.196211	1.0928	0.274484	0.868474
CPEB3	35.4848	0.214354	0.318031	0.674004	0.500309	0.94297
SCFD1	393.462	0.214213	0.110678	1.93546	0.0529339	0.543834
PHF10	179.958	0.213993	0.158971	1.34612	0.178265	0.799231
ENSG00000291228	54.9656	0.213966	0.247065	0.866034	0.386471	0.921097
LEMD2	120.296	0.213848	0.183184	1.16739	0.243051	0.851352
PPP3R1	121.98	0.213794	0.172469	1.23961	0.21512	0.831573
ATIC	126.617	0.21378	0.240306	0.889615	0.373672	0.917275
SNCA	72.7235	0.213774	0.259429	0.824018	0.409929	0.925202
SIRT7	33.5569	0.213444	0.307837	0.693368	0.488079	0.94159
PPP1R15B	375.072	0.212944	0.0953354	2.23363	0.0255075	0.39726
RWDD2B	44.9958	0.212775	0.271787	0.782876	0.4337	0.927808
USP34-DT	59.637	0.212635	0.356613	0.596263	0.550999	0.956554
HMBS	35.5857	0.212595	0.289087	0.735401	0.462095	0.93454
ZNF799	41.0149	0.212476	0.276671	0.767973	0.442503	0.928182
AFG3L2	186.984	0.212318	0.138035	1.53814	0.124015	0.732447
GMPPA	54.2396	0.212047	0.232655	0.911422	0.362073	0.912857
ENSG00000258017	195.167	0.211953	1.14825	0.184588	0.853552	0.989858
SDE2	140.663	0.211882	0.154681	1.36979	0.170751	0.790406
SLC7A5	381.35	0.211879	0.114285	1.85395	0.0637463	0.586212
SPINT2	73.1853	0.211686	0.205065	1.03229	0.301937	0.884958
FUBP3	207.326	0.211501	0.133198	1.58787	0.112315	0.72512
ENSG00000148248	342.326	0.211493	0.114043	1.8545	0.0636681	0.586212
GCFC2	78.1874	0.211406	0.204249	1.03504	0.300651	0.884497
MACO1	102.832	0.211403	0.179191	1.17976	0.238096	0.846763
TYW5	143.691	0.211374	0.146982	1.4381	0.150407	0.776624
SNAP91	42.8964	0.211328	0.271774	0.777588	0.436812	0.928182
FAM118B	47.7971	0.211159	0.250469	0.843054	0.399198	0.923726
CAMSAP1	323.899	0.211059	0.108243	1.94986	0.0511923	0.536281
FTL	3221.64	0.211037	0.0843859	2.50085	0.0123894	0.280395
RAB33B-AS1	43.9637	0.210906	0.287035	0.734773	0.462478	0.93454
MOB4	162.405	0.2109	0.139749	1.50913	0.131265	0.744576
SPTLC2	157.51	0.210892	0.146636	1.43821	0.150376	0.776624
ENSG00000132024	42.2275	0.210828	0.273844	0.769884	0.441369	0.928182
LRWD1	38.0297	0.210761	0.301698	0.698583	0.484813	0.94159
CDK11A	48.2009	0.210514	0.255028	0.825456	0.409113	0.925202
MT-ND4	814.758	0.210512	0.286012	0.736025	0.461715	0.93454
TP53INP2	53.2719	0.210383	0.233923	0.899369	0.368456	0.915621
TBC1D9	141.203	0.210364	0.166367	1.26446	0.206065	0.823411
CDKN2D	52.6952	0.210321	0.256802	0.819	0.412787	0.926569
ENSG00000138623	51.4015	0.210313	0.274532	0.766079	0.443629	0.928182
ZC3H8	79.2938	0.210154	0.200069	1.0504	0.293532	0.878587
HMGCL	45.6125	0.210127	0.276396	0.760242	0.44711	0.930027
UBOX5	48.3539	0.209896	0.26666	0.787131	0.431205	0.9275
SORBS1	120.726	0.209872	0.163469	1.28386	0.19919	0.818997
ENSG00000183020	163.287	0.209738	0.139527	1.5032	0.132788	0.747021
AP5Z1	65.7704	0.209668	0.253157	0.828212	0.40755	0.925202
PDIK1L	71.9842	0.209517	0.219758	0.953401	0.340387	0.903178
ENSG00000291159	60.1163	0.209508	0.261103	0.802395	0.422324	0.9275
RPL32P29	36.2987	0.20937	0.327518	0.639263	0.522652	0.94898
WASHC2C	187.734	0.209137	0.13146	1.59088	0.111636	0.723816
TAF5	52.8034	0.209097	0.247283	0.845575	0.39779	0.923726
ZFHX3	152.896	0.208838	0.161348	1.29434	0.195548	0.815209
B4GALT6	45.0923	0.20882	0.248635	0.839866	0.400983	0.923843
GORASP2	129.999	0.2088	0.158057	1.32104	0.186488	0.805504
HERC4	220.041	0.208704	0.137403	1.51892	0.128784	0.739527
RFX5	112.275	0.208619	0.165492	1.2606	0.207453	0.826016
PCID2	147.651	0.208592	0.162876	1.28068	0.200306	0.818997
NUP98	400.065	0.208573	0.106866	1.95173	0.0509702	0.535368
ZNF606	118.499	0.208543	0.163635	1.27445	0.202505	0.821569
KCNC4	34.8411	0.208517	0.297117	0.701803	0.482802	0.94159
STK17B	55.5612	0.208362	0.236216	0.882082	0.377732	0.919826
PDZD8	200.218	0.208337	0.157317	1.32431	0.185399	0.804009
SLC38A6	40.6575	0.208105	0.272055	0.764937	0.444309	0.928182
AGO2	312.585	0.207961	0.104628	1.98763	0.0468526	0.517712
KMT2A	992.522	0.207898	0.0830462	2.5034	0.0123005	0.280395
CNKSR2	82.5343	0.207841	0.202982	1.02394	0.305864	0.885717
ZDHHC11	52.5078	0.207803	0.239052	0.869278	0.384695	0.920824
ENSG00000049656	126.871	0.207392	0.162933	1.27287	0.203066	0.821569
HPS1	96.3281	0.207272	0.17936	1.15562	0.247835	0.855649
C17orf75	59.8531	0.207163	0.216297	0.957773	0.338177	0.9017
MOSPD2	95.3883	0.207099	0.18523	1.11806	0.26354	0.864059
PLA2G12A	109.201	0.207029	0.172073	1.20314	0.22892	0.841452
KLHL5	149.319	0.206902	0.147898	1.39895	0.161828	0.781191
S1PR3	51.9762	0.206882	0.239264	0.864659	0.387226	0.921097
SPPL2A	115	0.206675	0.176675	1.1698	0.242081	0.851352
RRBP1	296.774	0.206645	0.119663	1.72689	0.0841869	0.660687
SLC31A1	142.212	0.206644	0.147044	1.40533	0.159925	0.781191
PSPC1	112.133	0.206625	0.169807	1.21682	0.223672	0.835751
ESCO1	141.11	0.206563	0.165296	1.24965	0.211426	0.829417
ENSG00000103226	180.643	0.206387	0.159129	1.29698	0.194639	0.815209
N4BP2L2-IT2	70.8437	0.206259	0.259583	0.794581	0.426857	0.9275
FAM76A	42.6685	0.206254	0.255376	0.807647	0.419294	0.9275
UBXN7	396.307	0.206146	0.100569	2.0498	0.0403835	0.478192
KRR1	242.585	0.206061	0.125095	1.64724	0.0995082	0.699859
UTP18	84.5336	0.206058	0.218347	0.943716	0.345315	0.907215
UCHL5	120.118	0.205936	0.177734	1.15867	0.246589	0.85361
ZNF677	106.991	0.205825	0.178702	1.15178	0.249413	0.855649
PLXNA2	79.4483	0.205723	0.263486	0.780773	0.434936	0.928182
NR3C1	127.883	0.205713	0.167374	1.22906	0.219049	0.835278
WRAP73	41.0573	0.205692	0.274187	0.750189	0.453141	0.932781
SASS6	51.4269	0.205672	0.302871	0.679074	0.497091	0.94297
DNAJC17	41.7135	0.205357	0.269215	0.7628	0.445583	0.928344
OSGIN2	174.215	0.205244	0.163629	1.25432	0.209724	0.827112
RRP1	76.5343	0.205018	0.194704	1.05297	0.292354	0.877381
NAA20	44.8366	0.204972	0.273457	0.749559	0.45352	0.932781
CCDC59	87.8974	0.204756	0.19737	1.03743	0.299537	0.88394
SYT14	61.1106	0.204583	0.23417	0.873651	0.382308	0.920824
ICA1L	54.3437	0.204542	0.226357	0.903626	0.366194	0.914196
CLIP4	177.732	0.204525	0.15986	1.2794	0.200756	0.818997
DPP8	173.912	0.204413	0.133071	1.53612	0.124508	0.732801
POLR2K	100.071	0.204343	0.18092	1.12946	0.258702	0.861968
ZCCHC14	87.1518	0.204069	0.181261	1.12583	0.260237	0.861968
GABRB3	125.337	0.204001	0.189293	1.0777	0.281168	0.87127
ABL2	256.516	0.203968	0.131132	1.55545	0.11984	0.728733
PIP5K1C	75.5119	0.203804	0.228713	0.891088	0.372882	0.916416
ATP11B	306.424	0.203678	0.103745	1.96326	0.0496161	0.53286
KIFBP	51.8823	0.203652	0.239807	0.849233	0.395752	0.92349
IDS	309.788	0.203483	0.129259	1.57424	0.115433	0.727983
SETX	548.826	0.203422	0.0896475	2.26913	0.0232602	0.381717
ENSG00000284707	34.4397	0.203342	0.455976	0.445949	0.655634	0.974617
RND2	88.0444	0.203223	0.192644	1.05491	0.291465	0.876843
DNHD1	111.847	0.203123	0.191626	1.06	0.289145	0.876739
RIMS1	47.7705	0.202954	0.255512	0.794304	0.427018	0.9275
ARFGAP1	387.283	0.202911	0.133767	1.5169	0.129291	0.740962
MAGI2-AS3	166.606	0.202899	0.145151	1.39785	0.162159	0.781198
TARDBP	292.784	0.20285	0.115985	1.74893	0.0803024	0.651704
SEC62	275.386	0.202801	0.116906	1.73473	0.0827892	0.658431
IPPK	36.2287	0.202782	0.32313	0.627556	0.530295	0.951289
CRTC2	47.2643	0.202709	0.289607	0.699945	0.483962	0.94159
RANBP9	151.178	0.20261	0.150351	1.34758	0.177793	0.79884
FGFR1OP2	338.285	0.202551	0.1309	1.54737	0.121774	0.72923
NAP1L3	122.912	0.202316	0.161779	1.25057	0.21109	0.829037
ZNF33B	68.0839	0.202249	0.220604	0.916799	0.359248	0.912857
REPS1	214.897	0.202028	0.146628	1.37783	0.168256	0.788545
RIOK1	58.1158	0.201888	0.228101	0.885081	0.376113	0.918444
ERC1	198.343	0.201865	0.145971	1.38291	0.166692	0.788545
TUFT1	50.7777	0.201805	0.256331	0.787282	0.431117	0.9275
TBC1D8	60.5411	0.201456	0.229397	0.878196	0.379838	0.920655
ITGA9-AS1	41.4237	0.201445	0.313923	0.641704	0.521065	0.948764
PPP4R3A	273.846	0.201432	0.123284	1.63389	0.102282	0.707396
HSP90B1	2445.46	0.201394	0.0864208	2.33039	0.0197856	0.35621
FCSK	46.6479	0.201246	0.253132	0.795024	0.426599	0.9275
TRIM14	39.0234	0.201123	0.326717	0.615587	0.538167	0.953239
UVSSA	121.439	0.20111	0.172244	1.16759	0.242972	0.851352
IAH1	110.838	0.200823	0.21165	0.948846	0.342699	0.905135
GTF2A1	270.571	0.200614	0.112254	1.78715	0.0739131	0.628312
METTL15	79.5493	0.200531	0.204119	0.982423	0.325892	0.892194
SBNO1	480.81	0.200424	0.0931099	2.15255	0.0313541	0.426877
FCF1	84.0653	0.200183	0.190648	1.05002	0.293711	0.878587
ZNF827	167.188	0.200178	0.15646	1.27942	0.200748	0.818997
UBAP1	80.9174	0.199972	0.217923	0.917628	0.358814	0.912857
ENSG00000253284	39.2316	0.199967	0.265066	0.754404	0.450607	0.931474
CYCS	259.37	0.199835	0.118315	1.689	0.0912197	0.679764
RAB12	81.9831	0.199824	0.2173	0.919577	0.357794	0.912537
NIPA2	119.035	0.199728	0.173098	1.15385	0.248563	0.855649
TBRG1	92.1346	0.199633	0.186996	1.06758	0.285711	0.873077
AKAP8	84.0908	0.199602	0.185436	1.07639	0.281752	0.871335
CLEC2D	39.1919	0.199455	0.279974	0.712404	0.476215	0.94159
SMPD1	32.9503	0.199415	0.293526	0.679378	0.496899	0.94297
PPM1K	234.497	0.199335	0.146466	1.36096	0.173527	0.7929
NFKB2	67.4082	0.19927	0.215332	0.925407	0.354754	0.911338
TCFL5	46.3527	0.19916	0.2457	0.81058	0.417607	0.9275
ENSG00000285827	88.385	0.199156	0.455866	0.436874	0.662203	0.976154
CALU	701.98	0.199134	0.0800237	2.48843	0.0128307	0.287602
PAQR3	247.641	0.199126	0.121443	1.63967	0.101074	0.705143
ENSG00000140750	74.2901	0.199021	0.201691	0.98676	0.32376	0.892126
SEMA4D	53.9461	0.19901	0.255981	0.77744	0.436899	0.928182
ARFGEF2	285.143	0.19895	0.140347	1.41756	0.15632	0.781191
JMY	62.0087	0.19894	0.268959	0.739669	0.459501	0.93454
ODR4	126.298	0.198837	0.174854	1.13716	0.255471	0.861968
AHCYL2	74.81	0.19881	0.22255	0.893331	0.37168	0.915906
RGPD6	397.027	0.198712	0.419735	0.473423	0.635911	0.973205
KIF3A	142.925	0.198544	0.167439	1.18577	0.235714	0.844052
RRP12	118.664	0.198395	0.174821	1.13485	0.256439	0.861968
FAM50A	93.3353	0.19839	0.187856	1.05608	0.290934	0.876758
YPEL5	108.996	0.198351	0.171649	1.15556	0.247861	0.855649
BCR	102.058	0.198234	0.187335	1.05818	0.289975	0.876739
GOLPH3	136.94	0.198229	0.156048	1.2703	0.203976	0.821569
LIMS1	126.12	0.198219	0.163987	1.20875	0.226759	0.839478
FNIP2	169.248	0.198208	0.145033	1.36663	0.17174	0.791848
TSPYL4	137.344	0.198167	0.183974	1.07715	0.281413	0.87127
DYNLT1	106.018	0.198004	0.171434	1.15499	0.248096	0.855649
ATXN7L1	31.6832	0.197957	0.31877	0.621001	0.534599	0.952007
BTRC	80.5626	0.197911	0.198163	0.99873	0.317926	0.889912
PWWP2A	112.372	0.19777	0.163884	1.20676	0.227523	0.839912
ENSG00000291088	48.4451	0.197551	0.272711	0.724399	0.468821	0.93927
NFE2L3	85.1544	0.19752	0.200448	0.985394	0.32443	0.892126
IER5	78.1181	0.197446	0.219195	0.900777	0.367707	0.915346
ROCK2	306.152	0.197359	0.116948	1.68758	0.091491	0.680301
MICALL2	78.6925	0.197305	0.249151	0.791907	0.428415	0.9275
PINK1	78.11	0.197283	0.234261	0.842148	0.399705	0.923726
ENSG00000138138	388.206	0.197171	0.103855	1.89852	0.0576275	0.566493
ZFHX4-AS1	33.3648	0.197132	0.339245	0.58109	0.56118	0.957391
VPS4B	84.525	0.197092	0.207546	0.94963	0.3423	0.904328
GTF2IRD2B	46.1431	0.196997	0.305082	0.645717	0.518462	0.947513
CARNMT1	58.9445	0.196856	0.236649	0.831846	0.405496	0.924396
CHPT1	74.8412	0.196594	0.214719	0.915586	0.359884	0.912857
CEP95	213.537	0.196458	0.13893	1.41408	0.157338	0.781191
DNAJC2	107.212	0.196447	0.176182	1.11502	0.264841	0.864059
NOM1	70.4721	0.19643	0.207107	0.948445	0.342903	0.905228
DIS3L2	83.45	0.19637	0.196137	1.00119	0.316735	0.889358
TMX2	151.006	0.19633	0.158793	1.23639	0.216313	0.831757
NOP58	202.917	0.196109	0.129968	1.5089	0.131323	0.744576
APBB2	144.974	0.196095	0.157246	1.24706	0.212375	0.829427
GOLT1B	192.5	0.196006	0.132367	1.48078	0.138665	0.759332
SEC31A	744.907	0.19595	0.0881737	2.22232	0.0262619	0.400013
ARHGEF10L	99.8803	0.195921	0.201424	0.972679	0.330713	0.895347
KDM2A	194.739	0.195907	0.144548	1.35531	0.175319	0.793675
HOMER2	107.372	0.195866	0.180026	1.08799	0.2766	0.868474
REEP3	118.012	0.195864	0.168359	1.16337	0.244678	0.851517
BLTP3A	268.225	0.19583	0.117325	1.66912	0.0950928	0.690786
HTD2	40.9593	0.195557	0.351726	0.555993	0.578215	0.960816
FAM193A	138.805	0.195552	0.157361	1.2427	0.213979	0.830994
CYSTM1	85.9837	0.195409	0.210247	0.929426	0.352668	0.909964
CLCN5	312.294	0.195283	0.110749	1.7633	0.0778504	0.642063
JOSD1	129.742	0.195215	0.152505	1.28006	0.200524	0.818997
PCYT1A	140.929	0.195195	0.163618	1.19299	0.232873	0.842628
ZFP90	202.814	0.195139	0.140053	1.39332	0.163523	0.782798
MSANTD4	148.301	0.19501	0.151587	1.28646	0.198282	0.818997
NCOA1	180.847	0.194615	0.137538	1.41499	0.157072	0.781191
ENSG00000109920	524.948	0.194595	0.103379	1.88234	0.0597899	0.574405
SEC22B	214.925	0.194486	0.135088	1.4397	0.149953	0.776624
BLTP3B	101.039	0.194426	0.188803	1.02978	0.303113	0.884958
LRIF1	110.007	0.194371	0.178571	1.08848	0.276383	0.868474
SRBD1	119.986	0.194339	0.158653	1.22494	0.220599	0.835278
RAB6A	493.829	0.194245	0.101541	1.91296	0.055753	0.555429
UBE2E2	77.5114	0.194188	0.212373	0.914372	0.360521	0.912857
ENOPH1	227.111	0.194	0.124729	1.55538	0.119856	0.728733
ZNF782	44.1247	0.193996	0.280786	0.690901	0.489628	0.94159
PCBP1-AS1	133.405	0.193784	0.152372	1.27178	0.203452	0.821569
ENSG00000185864	53.9865	0.193489	0.263513	0.734268	0.462786	0.934611
ENSG00000279133	47.2507	0.193481	0.26246	0.737185	0.46101	0.93454
AP3D1	587.576	0.193235	0.0880707	2.19409	0.0282289	0.410379
TMEM65	81.6255	0.193198	0.222073	0.869974	0.384314	0.920824
USP37	162.511	0.193087	0.154985	1.24585	0.21282	0.829869
RCOR3	195.234	0.19304	0.159536	1.21001	0.226276	0.83905
TJAP1	70.0955	0.192966	0.223381	0.863845	0.387673	0.921125
RNASEK	112.073	0.19289	0.178987	1.07767	0.28118	0.87127
TBCC	36.3266	0.192846	0.293997	0.655946	0.511859	0.943266
ZRSR2	90.8821	0.192773	0.185977	1.03654	0.299951	0.88394
MED8	126.585	0.192744	0.158409	1.21675	0.2237	0.835751
RPGRIP1L	88.778	0.19266	0.195336	0.986303	0.323984	0.892126
ENSG00000227081	45.3803	0.192516	0.258176	0.745677	0.455862	0.934274
ENSG00000280145	33.1064	0.192334	0.344987	0.557509	0.577179	0.960738
ZBTB6	89.8107	0.192199	0.185642	1.03532	0.300518	0.884356
FOXC1	67.2572	0.192197	0.27768	0.692152	0.488842	0.94159
SMPD4BP	104.964	0.192079	0.17124	1.1217	0.261992	0.862329
HYCC2	217.798	0.192025	0.129279	1.48536	0.13745	0.757066
DNAJC25	48.7197	0.191943	0.261144	0.735009	0.462334	0.93454
MAP4K3	143.046	0.191875	0.160987	1.19186	0.233314	0.842628
ALG11	205.595	0.191762	0.132556	1.44665	0.147996	0.77372
VAMP4	54.859	0.191633	0.259364	0.738858	0.459993	0.93454
TCEAL7	91.491	0.191555	0.184788	1.03662	0.299913	0.88394
MED15	146.204	0.191509	0.142221	1.34656	0.178121	0.799212
BCL6	40.764	0.191447	0.259792	0.736924	0.461169	0.93454
ZNF71	62.9991	0.191423	0.218077	0.877776	0.380066	0.920824
PDXK	164.797	0.19128	0.152298	1.25596	0.209129	0.827112
TARS3	53.4667	0.19116	0.243659	0.784537	0.432725	0.927808
JMJD7-PLA2G4B	110.814	0.190975	0.172882	1.10466	0.269308	0.866811
MPV17	93.118	0.190954	0.174792	1.09246	0.27463	0.868474
ANKRD52	156.989	0.190929	0.138738	1.37619	0.168764	0.788545
TNFRSF1A	109.062	0.190841	0.173065	1.10271	0.270151	0.866811
TFCP2L1	52.2324	0.190715	0.237426	0.803261	0.421824	0.9275
ARHGEF17	204.544	0.190616	0.159933	1.19185	0.23332	0.842628
THADA	126.291	0.190516	0.159516	1.19434	0.232346	0.842628
EDNRA	43.2186	0.190504	0.258002	0.738381	0.460283	0.93454
PRKD2	50.849	0.19037	0.26316	0.723401	0.469434	0.939953
RAB31	88.7981	0.190292	0.186917	1.01805	0.308652	0.887127
SPATS2L	53.7542	0.190257	0.238658	0.797196	0.425337	0.9275
ENSG00000182372	113.074	0.190156	0.171464	1.10902	0.267423	0.866811
ANKS1A	106.742	0.190054	0.194093	0.979189	0.327487	0.892326
FOXJ3	270.643	0.189979	0.128258	1.48123	0.138544	0.759332
BBS7	109.488	0.189896	0.170086	1.11647	0.264222	0.864059
DSTYK	91.4854	0.18985	0.183694	1.03351	0.301366	0.884958
ANKRD13C	122.294	0.189749	0.165987	1.14316	0.252973	0.860191
YWHAB	389.861	0.189749	0.0992347	1.91212	0.0558606	0.555429
GSKIP	92.2244	0.189686	0.207769	0.912964	0.361262	0.912857
NDUFAF5	54.7541	0.189659	0.232145	0.816985	0.413937	0.926569
UTP23	84.2468	0.189546	0.20038	0.945933	0.344183	0.906535
RER1	150.275	0.189443	0.156778	1.20835	0.226913	0.839689
CCDC6	261.663	0.18943	0.120224	1.57564	0.115108	0.727983
CYTOR	78.5935	0.189277	0.221476	0.854616	0.392764	0.922165
TRAF6	141.267	0.189043	0.15492	1.22026	0.222366	0.835751
ENSG00000085721	245.884	0.188941	0.116142	1.62681	0.103778	0.708311
DNAH1	39.2843	0.188877	0.270885	0.697259	0.485641	0.94159
ARRB2	40.714	0.188848	0.26957	0.700553	0.483582	0.94159
ENSG00000285103	57.6649	0.188754	0.24058	0.784581	0.4327	0.927808
TM9SF3	561.181	0.188684	0.089465	2.10903	0.0349422	0.446469
ZNF608	362.381	0.188591	0.112848	1.6712	0.0946822	0.689249
ENSG00000277258	38.1594	0.18832	0.290293	0.648723	0.516517	0.946645
ST7L	60.7707	0.188108	0.236753	0.794533	0.426885	0.9275
SDR39U1	72.0056	0.188096	0.209942	0.895939	0.370285	0.915621
FBXL17	56.4655	0.188046	0.232669	0.808214	0.418968	0.9275
ENSG00000279738	79.7111	0.187882	0.202511	0.92776	0.353532	0.910542
CRYZL1	158.698	0.187658	0.147908	1.26875	0.20453	0.821569
DEGS1	57.3512	0.187617	0.240976	0.778573	0.436231	0.928182
CCNC	133.333	0.187585	0.17316	1.0833	0.278673	0.87127
EIF1	1070.41	0.187546	0.0793862	2.36245	0.0181548	0.343046
GLIPR1	41.9849	0.187543	0.323018	0.580596	0.561513	0.957556
VWA5A	61.1779	0.187516	0.216496	0.866142	0.386412	0.921097
ZNF473	66.6378	0.187514	0.214965	0.872302	0.383044	0.920824
IFITM1	228.968	0.187447	0.178892	1.04782	0.294721	0.878587
ADK	89.6886	0.18736	0.196836	0.951855	0.341171	0.903411
PACS1	87.087	0.187358	0.216511	0.865351	0.386846	0.921097
MRPL22	47.4578	0.187349	0.299257	0.626048	0.531284	0.951289
SLC7A6	67.5	0.187348	0.220027	0.851479	0.394504	0.922165
RALGAPA2	83.4055	0.187279	0.197124	0.950058	0.342083	0.904056
ZNF525	35.8509	0.187158	0.314064	0.595924	0.551226	0.956554
MBD5	222.697	0.18706	0.123048	1.52022	0.128457	0.739527
ADAMTS6	40.9116	0.18699	0.264611	0.706661	0.479777	0.94159
ARL1	147.974	0.186924	0.145039	1.28878	0.197474	0.8188
SEC23IP	206.336	0.186875	0.136868	1.36537	0.172137	0.792073
TTBK2	253.469	0.186818	0.118831	1.57214	0.115918	0.727983
NUB1	98.0197	0.186799	0.187988	0.993674	0.320382	0.890826
DEDD	48.5872	0.186696	0.251455	0.742461	0.457808	0.93454
MLX	79.8971	0.186672	0.213488	0.874391	0.381905	0.920824
DCAF4	40.4458	0.18665	0.284026	0.657158	0.511079	0.943
PTPN4	134.356	0.186497	0.15514	1.20212	0.229318	0.841452
PIGL	50.5945	0.186176	0.244688	0.76087	0.446735	0.92981
COG6	93.5723	0.186131	0.190591	0.976599	0.328768	0.892927
SNX13	310.293	0.1861	0.135238	1.37609	0.168792	0.788545
CSNK1G3	134.203	0.186097	0.157838	1.17904	0.238383	0.847185
ENSG00000133393	87.8994	0.186013	0.191359	0.972064	0.331019	0.895523
ENSG00000110768	94.716	0.185945	0.201195	0.924205	0.35538	0.911338
C2orf49	108.893	0.185737	0.168988	1.09912	0.271716	0.866811
SUPV3L1	83.282	0.18572	0.224371	0.827737	0.407819	0.925202
STIM2	53.5331	0.185658	0.241541	0.768642	0.442106	0.928182
ZCCHC8	105.316	0.185599	0.181092	1.02489	0.305417	0.885717
NCOA3	304.013	0.18556	0.104332	1.77855	0.0753128	0.633266
METTL21A	36.1779	0.185504	0.317163	0.584885	0.558625	0.956554
UBXN2B	173.722	0.185485	0.138804	1.3363	0.18145	0.799977
ENSG00000204256	691.84	0.185352	0.0814386	2.27597	0.0228475	0.379885
RASSF1	35.5254	0.185269	0.288299	0.64263	0.520464	0.948523
RPRD1A	354.915	0.185115	0.114604	1.61526	0.106255	0.713294
SOX6	182.911	0.185041	0.157618	1.17399	0.2404	0.849125
ARHGEF7	309.718	0.184966	0.118338	1.56304	0.118044	0.727983
KLHL29	37.0231	0.184951	0.268106	0.689845	0.490292	0.94159
CLIP1	225.374	0.184945	0.12772	1.44805	0.147604	0.772446
ASAP1	236.555	0.184864	0.142336	1.29879	0.194017	0.815209
AMDHD2	52.2462	0.184819	0.335717	0.550521	0.581962	0.961578
ENSG00000110628	39.5996	0.184799	0.269088	0.686762	0.492233	0.94159
ELOVL4	34.4163	0.184777	0.307756	0.600402	0.548238	0.956554
TAF1D	698.732	0.184601	0.112364	1.64289	0.100406	0.702841
CHAMP1	93.7137	0.184462	0.196504	0.938717	0.347876	0.90843
MSANTD3-TMEFF1	185.243	0.184426	0.195713	0.942329	0.346024	0.907625
ATP6V0B	222.538	0.184375	0.151161	1.21973	0.222567	0.835751
ISCU	188.965	0.184236	0.133186	1.3833	0.166574	0.788545
RBM33	298.713	0.18422	0.11604	1.58756	0.112386	0.72512
ENSG00000287809	40.6699	0.184067	0.3097	0.59434	0.552284	0.956554
TOM1L2	80.8295	0.18405	0.195592	0.940992	0.346709	0.907625
CHCHD3	179.569	0.184033	0.150891	1.21964	0.222602	0.835751
HSPH1	257.53	0.183877	0.120133	1.53061	0.125866	0.737032
ZNF266	140.676	0.18381	0.147878	1.24298	0.213875	0.830994
OTUD4	307.039	0.183531	0.112321	1.63398	0.102263	0.707396
ENSG00000274211	227.548	0.183486	0.129952	1.41195	0.157965	0.781191
SIPA1L1	80.0392	0.1834	0.209024	0.877408	0.380265	0.920824
NR2C1	120.493	0.183057	0.171269	1.06883	0.285148	0.872888
ERC2	60.1863	0.183041	0.241287	0.758604	0.448089	0.930495
SAMD4A	109.021	0.182945	0.168153	1.08797	0.27661	0.868474
DAD1	212.967	0.182679	0.146789	1.24451	0.213313	0.830753
ENDOV	31.9346	0.182659	0.335143	0.545018	0.585741	0.961724
MARCHF7	516.767	0.182604	0.114822	1.59033	0.111761	0.723816
COX7A2L	290.545	0.182497	0.111949	1.63018	0.103064	0.708311
IK	165.053	0.182496	0.151387	1.20549	0.228014	0.840471
VGF	194.441	0.18245	0.212632	0.858056	0.390862	0.921403
PSMB6	139.695	0.182447	0.148214	1.23097	0.218333	0.834168
SMIM20	63.5761	0.182437	0.245523	0.743055	0.457449	0.93454
SHTN1	56.3375	0.182282	0.223358	0.816097	0.414445	0.926658
GOLGB1	760.521	0.182267	0.105393	1.7294	0.083738	0.659492
SYP	86.696	0.182246	0.22321	0.816478	0.414227	0.926569
COA5	46.6192	0.18206	0.256794	0.708975	0.47834	0.94159
NCOR1	564.896	0.182035	0.097714	1.86294	0.0624706	0.583452
PIDD1	121.476	0.181908	0.182657	0.995899	0.319299	0.890499
UFD1	121.788	0.181774	0.17726	1.02547	0.305144	0.885717
VCPIP1	156.672	0.18172	0.149691	1.21397	0.224759	0.837735
ARMC1	104.349	0.181662	0.199787	0.909279	0.363203	0.912907
ENSG00000291107	48.4063	0.181626	0.259908	0.698809	0.484672	0.94159
FAM204A	152.293	0.18155	0.163944	1.10739	0.268126	0.866811
LPIN2	196.963	0.181508	0.146963	1.23506	0.216808	0.832606
MARS1	444.472	0.181424	0.0967325	1.87552	0.0607214	0.578691
MTFR1	69.6731	0.1813	0.202082	0.897159	0.369634	0.915621
TBL1X	179.812	0.181102	0.139561	1.29765	0.194406	0.815209
PLEKHA4	59.5764	0.181022	0.23086	0.784118	0.432971	0.927808
EP300	354.138	0.180981	0.109071	1.65929	0.0970564	0.69389
NUP42	69.1328	0.180779	0.208229	0.868173	0.385299	0.920824
ATP6V1B2	468.845	0.180558	0.0978063	1.84608	0.0648809	0.590695
ABCF2-H2BK1	42.5007	0.180554	0.367541	0.491248	0.623251	0.971247
TMEM33	354.649	0.18054	0.110948	1.62724	0.103686	0.708311
NAGK	107.59	0.180478	0.195398	0.923646	0.355671	0.911455
CCDC115	57.0573	0.180439	0.228567	0.789435	0.429858	0.9275
DDA1	47.8667	0.180315	0.254101	0.709622	0.477939	0.94159
SLC30A6	99.3144	0.180312	0.175139	1.02954	0.303228	0.884958
ASPSCR1	63.0661	0.180241	0.265214	0.679607	0.496753	0.94297
VCL	419.571	0.180065	0.0957336	1.8809	0.0599853	0.574841
TARS1	438.4	0.180043	0.118189	1.52334	0.127673	0.739527
ENSG00000291124	62.1397	0.179932	0.230354	0.781112	0.434737	0.928182
SLC30A7	172.458	0.179758	0.136681	1.31517	0.188454	0.807617
ZNF420	52.3563	0.179753	0.260383	0.690341	0.48998	0.94159
EI24	236.706	0.179739	0.126316	1.42294	0.154754	0.781191
SLC20A2	121.322	0.179602	0.178561	1.00583	0.314497	0.889141
COMMD1	54.6471	0.179511	0.284233	0.631564	0.527672	0.951289
KCNH1	42.3863	0.179478	0.262178	0.684566	0.493618	0.94159
MOB1B	401.99	0.17938	0.11155	1.60807	0.10782	0.715221
UFL1	246.078	0.179361	0.127403	1.40782	0.159184	0.781191
DIS3	293.023	0.179339	0.109276	1.64115	0.100766	0.704411
ZNF324	77.8679	0.179334	0.233407	0.768332	0.44229	0.928182
SPPL3	125.106	0.179285	0.164002	1.09319	0.274312	0.868474
CNTNAP3	131.539	0.179273	0.198385	0.903665	0.366173	0.914196
MTHFD1L	159.374	0.179271	0.139763	1.28268	0.199606	0.818997
CLINT1	226.079	0.179267	0.130283	1.37599	0.168825	0.788545
CASP3	304.566	0.17925	0.12828	1.39733	0.162314	0.781198
ENSG00000285793	51.2664	0.179128	0.26496	0.676058	0.499004	0.94297
FAM171B	264.556	0.179114	0.128712	1.3916	0.164045	0.783543
ARHGAP26	67.0725	0.179017	0.227454	0.787046	0.431255	0.9275
TFCP2	90.1688	0.178975	0.228986	0.781598	0.434451	0.928182
RUNX1T1	65.4512	0.178849	0.250239	0.714712	0.474787	0.94159
ENSG00000181222	491.808	0.178591	0.103534	1.72495	0.0845364	0.660933
HCFC2	95.3387	0.178591	0.184159	0.969765	0.332164	0.896584
RPP14	104.488	0.178433	0.196661	0.907313	0.364241	0.91407
NQO2	39.9636	0.178387	0.276689	0.64472	0.519108	0.947513
NUAK2	76.6188	0.178358	0.206132	0.865258	0.386897	0.921097
PSMD13	204.512	0.178205	0.1268	1.40541	0.159901	0.781191
NDUFAF2	63.6943	0.178199	0.230943	0.771616	0.440342	0.928182
ENSG00000242299	100.621	0.178156	0.197591	0.901638	0.367249	0.914713
SPIRE1	162.929	0.178071	0.134845	1.32056	0.186649	0.805866
TYW1	82.8564	0.178009	0.194913	0.913274	0.361099	0.912857
PRDM4	276.814	0.177869	0.118083	1.50631	0.131988	0.746199
ENSG00000126821	54.9552	0.177819	0.224669	0.791469	0.42867	0.9275
OPTN	200.799	0.177465	0.158666	1.11848	0.26336	0.864059
KRAS	193.54	0.177439	0.140318	1.26455	0.206033	0.823411
MRPS11	43.8575	0.177385	0.27219	0.651696	0.514598	0.944728
PIK3C3	216.356	0.177349	0.130158	1.36257	0.173018	0.7929
SF1	366.233	0.177312	0.101458	1.74764	0.0805266	0.652224
MIX23	33.7824	0.177135	0.293137	0.604272	0.545663	0.956554
RIOK3	496.067	0.177088	0.0897912	1.97222	0.0485844	0.526465
SOAT1	91.9267	0.176785	0.189027	0.935235	0.349667	0.909018
LINC00641	245.434	0.176778	0.126566	1.39672	0.162497	0.781198
ENSG00000276023	54.8469	0.176753	0.229322	0.770762	0.440848	0.928182
ENSG00000276517	48.0888	0.176707	0.263819	0.669803	0.502983	0.94297
RPS19BP1	102.463	0.176617	0.173555	1.01764	0.30885	0.887127
ELP3	144.993	0.176617	0.143248	1.23294	0.217597	0.834096
UTP3	60.1577	0.176565	0.224768	0.785544	0.432135	0.927808
NPEPPS	507.127	0.176538	0.0951744	1.85488	0.0636127	0.586212
RPS27AP16	87.5569	0.176492	0.216577	0.814917	0.41512	0.92724
CCDC136	91.9508	0.176357	0.184898	0.953809	0.34018	0.903033
POFUT2	120.788	0.176339	0.170273	1.03562	0.300379	0.884356
HRK	83.4396	0.176077	0.210424	0.836773	0.40272	0.923844
OGFR	116.558	0.175939	0.17287	1.01775	0.308795	0.887127
SLC4A1AP	132.474	0.175877	0.147968	1.18861	0.234592	0.842649
ELAVL1	226.3	0.175648	0.142249	1.23479	0.216909	0.832688
AAGAB	161.137	0.175518	0.137251	1.27881	0.200965	0.818997
DDX21	427.015	0.175516	0.115393	1.52102	0.128255	0.739527
MAN1A2	323.033	0.175483	0.12562	1.39693	0.162435	0.781198
ENSG00000219410	32.5282	0.175329	0.407514	0.430241	0.667021	0.978679
SORBS2	33.1648	0.175215	0.325991	0.537486	0.590932	0.963152
SPCS3	432.065	0.175057	0.102426	1.7091	0.0874319	0.669796
TRUB1	123.773	0.175038	0.16976	1.03109	0.302498	0.884958
PPIB	578.02	0.174966	0.103545	1.68976	0.0910745	0.679764
TOLLIP	87.7311	0.174891	0.187032	0.93509	0.349742	0.909018
TGIF1	117.561	0.174871	0.167421	1.0445	0.296256	0.88048
UGCG	157.991	0.174704	0.154639	1.12976	0.258579	0.861968
RSRC2	410.383	0.174698	0.137085	1.27438	0.20253	0.821569
CHMP1B	103.192	0.174661	0.170649	1.02352	0.306064	0.885717
KRBOX4	41.0436	0.174464	0.275814	0.632543	0.527032	0.951289
PDZD2	48.8297	0.174291	0.283655	0.614445	0.538921	0.953239
RREB1	132.431	0.174204	0.163427	1.06594	0.28645	0.873077
PCNX4	351.43	0.174129	0.0989056	1.76055	0.078314	0.644632
COBLL1	74.3118	0.174114	0.229725	0.757923	0.448497	0.930495
SRA1	78.3578	0.174075	0.212571	0.818906	0.41284	0.926569
RAB3GAP2	457.839	0.174002	0.101634	1.71205	0.086887	0.668172
TVP23C	77.7145	0.17395	0.205139	0.847959	0.396461	0.923726
PELI1	312.444	0.173944	0.13325	1.30539	0.191759	0.814057
UGGT1	432.659	0.1737	0.0906588	1.91597	0.0553688	0.554115
EML3	34.6459	0.173646	0.304612	0.570058	0.568639	0.960173
ENSG00000291106	67.1858	0.173613	0.206996	0.838724	0.401624	0.923843
RPAP3	98.8237	0.173601	0.202703	0.856429	0.391761	0.92156
RPF1	57.1529	0.173571	0.234984	0.738647	0.460121	0.93454
PSMD9	66.3344	0.173439	0.207275	0.836757	0.402729	0.923844
ADAT1	113.694	0.173413	0.168382	1.02988	0.303067	0.884958
NUFIP2	1097.66	0.17337	0.0806633	2.1493	0.0316106	0.427805
NAT9	93.5419	0.173277	0.195958	0.884258	0.376557	0.918995
DNAJB5	94.8464	0.173201	0.186133	0.930519	0.352102	0.909136
ANKRD6	60.6146	0.173071	0.262767	0.658648	0.510122	0.943
RRP15	131.008	0.172903	0.160517	1.07716	0.28141	0.87127
PLA2G6	42.814	0.172888	0.285962	0.604582	0.545456	0.956554
TNRC6B	434.241	0.172848	0.0946455	1.82627	0.06781	0.604794
MYO6	536.114	0.172473	0.101615	1.69733	0.0896351	0.677185
ZNF571	55.575	0.172351	0.244954	0.703603	0.48168	0.94159
ENSG00000290763	43.6122	0.172015	0.289867	0.593429	0.552894	0.956554
DRAM2	109.144	0.171985	0.170103	1.01107	0.311985	0.888027
SLC25A25	146.98	0.17195	0.145982	1.17789	0.23884	0.847651
TTC3P1	43.4187	0.17191	0.281946	0.609727	0.542043	0.954039
GFM1	195.185	0.171818	0.124169	1.38374	0.166437	0.788545
ADCY9	61.7831	0.171718	0.232309	0.739178	0.459799	0.93454
POLR3F	60.837	0.171711	0.258677	0.663804	0.506816	0.94297
RNU1-27P	202.67	0.171605	0.726186	0.23631	0.813192	0.985214
RNU1-2	202.67	0.171605	0.726186	0.23631	0.813192	0.985214
RNU1-4	202.67	0.171605	0.726186	0.23631	0.813192	0.985214
RNVU1-29	202.67	0.171605	0.726186	0.23631	0.813192	0.985214
MAMDC4	35.3315	0.171475	0.301003	0.569677	0.568897	0.960173
TMEM30A	429.547	0.171419	0.0992711	1.72678	0.0842077	0.660687
EDC3	111.729	0.171415	0.187267	0.915347	0.360009	0.912857
IFRD1	355.316	0.171383	0.103887	1.6497	0.0990039	0.699837
SUZ12	138.412	0.171362	0.173283	0.988914	0.322705	0.892126
MYEF2	578.046	0.171309	0.114903	1.4909	0.135987	0.754027
MAP2K4	173.154	0.171233	0.142952	1.19784	0.23098	0.842135
RNF216	153.991	0.171215	0.143752	1.19105	0.233635	0.842628
YY1AP1	166.269	0.171207	0.139157	1.23031	0.21858	0.834168
ITGB1P1	37.7552	0.170916	0.339976	0.50273	0.615154	0.969875
RMND5A	337.408	0.170903	0.105628	1.61797	0.105669	0.713294
NEDD4L	105.905	0.170767	0.175921	0.970705	0.331695	0.896096
SCLT1	67.0382	0.170706	0.23172	0.736689	0.461311	0.93454
NAA35	125.5	0.17065	0.173812	0.981804	0.326197	0.892194
ZNF354C	96.8957	0.1704	0.182161	0.935434	0.349565	0.909018
ABHD13	77.917	0.170279	0.198618	0.857316	0.39127	0.921403
ZNF391	39.8819	0.17025	0.266065	0.639883	0.522248	0.948764
GCC1	73.2954	0.17023	0.22389	0.760329	0.447058	0.930027
CTNND2	71.5898	0.170057	0.227252	0.748318	0.454268	0.932781
SND1	732.607	0.170049	0.093992	1.80919	0.0704221	0.613508
SLC25A28	61.9911	0.170043	0.244069	0.696698	0.485992	0.94159
MAPKAPK5-AS1	63.7921	0.169811	0.214366	0.792151	0.428273	0.9275
ATAD2B	285.534	0.169787	0.122945	1.381	0.167279	0.788545
GADD45A	102.139	0.169702	0.187396	0.905578	0.365159	0.91407
MYCBP2	683.931	0.169615	0.0823969	2.05852	0.0395406	0.474305
STXBP4	82.4529	0.169568	0.218496	0.776069	0.437708	0.928182
ENSG00000179889	217.286	0.169432	0.134732	1.25755	0.208553	0.826891
VPS13B	350.091	0.169276	0.108707	1.55718	0.119427	0.728733
TLCD3B	32.3015	0.16925	0.339775	0.498124	0.618396	0.970473
POLB	71.632	0.169185	0.220568	0.767042	0.443057	0.928182
ADIPOR1	151.073	0.169137	0.164225	1.02991	0.303052	0.884958
PDLIM5	166.507	0.169126	0.152625	1.10811	0.267814	0.866811
KRIT1	231.618	0.169107	0.137918	1.22614	0.220145	0.835278
MAPK9	87.8204	0.169015	0.188796	0.895226	0.370666	0.915906
SNRPB2	146.057	0.168981	0.15746	1.07317	0.283196	0.872888
FAM199X	246.593	0.16898	0.118034	1.43162	0.152253	0.778611
GLYR1	149.877	0.168946	0.153318	1.10193	0.270493	0.866811
SRPRA	227.701	0.16878	0.128678	1.31164	0.189642	0.809014
USP14	232.03	0.168771	0.131957	1.27898	0.200903	0.818997
RNF114	183.588	0.168685	0.144004	1.17139	0.241442	0.85078
ZMYM4	381.463	0.168582	0.10473	1.60969	0.107466	0.714656
CREB3L2	192.743	0.168509	0.1346	1.25192	0.210599	0.828048
ZNF423	127.139	0.168398	0.15904	1.05884	0.289674	0.876739
ABITRAM	37.441	0.16832	0.304454	0.55286	0.580359	0.961409
PDPK1	182.371	0.168199	0.149159	1.12765	0.259466	0.861968
RPE	136.213	0.16817	0.182	0.924009	0.355482	0.911338
MUS81	76.0826	0.168115	0.19474	0.86328	0.387983	0.921125
ENSG00000134058	48.5693	0.168029	0.240986	0.697256	0.485643	0.94159
ENSG00000272918	48.0649	0.167824	0.264144	0.635349	0.525201	0.951148
HELZ	377.481	0.167799	0.125575	1.33625	0.181468	0.799977
HMGXB3	304.965	0.167744	0.111795	1.50046	0.133494	0.748051
RALB	64.416	0.167599	0.225279	0.743963	0.456899	0.93454
HIVEP1	165.314	0.167598	0.156725	1.06938	0.284898	0.872888
LINC00632	334.027	0.167529	0.139846	1.19796	0.230933	0.842135
RPL12P4	95.1181	0.167481	0.248571	0.673776	0.500454	0.94297
CLIC4	508.544	0.167458	0.128824	1.2999	0.193635	0.815209
SRRM1	351.921	0.167232	0.122393	1.36635	0.171828	0.791904
ENSG00000280138	176.59	0.167191	0.193995	0.861829	0.388782	0.921403
SAFB2	237.255	0.167009	0.115255	1.44904	0.147327	0.772446
MLF1	69.6807	0.166996	0.215365	0.775406	0.4381	0.928182
ENSG00000152942	132.297	0.166909	0.154169	1.08263	0.278971	0.87127
RORA	82.6736	0.166856	0.194119	0.859553	0.390035	0.921403
MIOS	90.8685	0.166709	0.188704	0.88344	0.376998	0.919525
MARK4	120.998	0.166659	0.173439	0.960912	0.336597	0.899785
ACP6	65.1615	0.166654	0.226119	0.737017	0.461112	0.93454
PEAK1	300.083	0.166652	0.128844	1.29344	0.19586	0.815209
KIN	47.7469	0.166632	0.251284	0.663122	0.507253	0.94297
BAMBI	36.4854	0.166625	0.289379	0.575802	0.564749	0.95844
MRPL19	172.086	0.166613	0.155583	1.07089	0.284218	0.872888
GPN2	84.1986	0.16654	0.1923	0.866047	0.386464	0.921097
LARP4B	286.371	0.166387	0.113466	1.4664	0.142538	0.764236
PURG	44.1052	0.166374	0.311665	0.533825	0.593463	0.963152
SZT2	177.879	0.166298	0.148554	1.11944	0.262951	0.863863
SUCO	324.201	0.166295	0.117639	1.4136	0.157478	0.781191
HMCES	50.8685	0.166211	0.264562	0.628249	0.529841	0.951289
PPP2R2A	252.426	0.166048	0.123903	1.34014	0.180199	0.799977
PLEKHF2	76.8445	0.166033	0.197818	0.839322	0.401289	0.923843
CNPY2	167.158	0.165943	0.159588	1.03982	0.298423	0.881988
COPB2	680.636	0.165923	0.0852809	1.94561	0.051702	0.538713
PITPNA	135.421	0.165912	0.164552	1.00826	0.313328	0.888027
SCARNA12	390.907	0.165843	0.265327	0.625052	0.531937	0.951526
GGCX	227.957	0.165819	0.124103	1.33614	0.181504	0.799977
TUT7	131.876	0.165674	0.167563	0.988722	0.322799	0.892126
EIF3J	151.446	0.16561	0.145054	1.14171	0.253575	0.860785
CCDC112	50.5656	0.165381	0.246163	0.671834	0.501689	0.94297
DCLK2	50.0145	0.165281	0.242416	0.681807	0.495361	0.942802
PGF	72.0389	0.165243	0.231731	0.71308	0.475796	0.94159
TNKS2	507.637	0.165235	0.0899041	1.83791	0.0660763	0.595834
RASA4B	74.9242	0.165215	0.331585	0.498258	0.618302	0.970473
TRIB2	377.594	0.165002	0.135539	1.21737	0.223462	0.835751
ATCAY	142.375	0.164962	0.187081	0.881764	0.377904	0.919826
LINC02693	87.752	0.164938	0.191248	0.862429	0.388452	0.921403
NR6A1	132.493	0.16486	0.168088	0.980799	0.326692	0.892326
SIN3B	133.507	0.164833	0.1634	1.00877	0.313085	0.888027
AGO3	296.421	0.164766	0.114979	1.43302	0.151854	0.778611
PCMT1	113.801	0.164766	0.176466	0.933699	0.350459	0.909136
TNKS1BP1	251.448	0.164757	0.128564	1.28152	0.200013	0.818997
SMC5	210.429	0.164702	0.1458	1.12965	0.258624	0.861968
NUDC	112.231	0.164697	0.178232	0.924061	0.355455	0.911338
BMP2K	131.88	0.164597	0.161049	1.02203	0.306765	0.885717
ENSG00000290832	80.2859	0.16453	0.215282	0.764251	0.444718	0.928182
SCAF1	82.8487	0.164476	0.199759	0.823372	0.410297	0.925202
ATP6V0A1	363.822	0.16447	0.113543	1.44852	0.147471	0.772446
PICALM	467.57	0.164437	0.105571	1.5576	0.119327	0.728733
BRSK1	110.839	0.164355	0.183113	0.897563	0.369419	0.915621
SARS1	826.033	0.164084	0.0772758	2.12335	0.0337241	0.438456
SCPEP1	95.0138	0.16404	0.200192	0.819414	0.41255	0.926569
RFX7	250.586	0.164032	0.129427	1.26737	0.205023	0.822308
ONECUT2	356.334	0.163965	0.12222	1.34156	0.179739	0.799977
HELZ2	191.687	0.163857	0.209453	0.782307	0.434034	0.928182
KIF1A	1024.07	0.163768	0.132393	1.23698	0.216094	0.831757
KCNJ13	45.7468	0.163766	0.29826	0.54907	0.582957	0.961724
ZNF791	203.769	0.163734	0.149851	1.09265	0.274549	0.868474
ATP1A3	161.305	0.16373	0.166962	0.980642	0.326769	0.892326
STXBP1	161.262	0.163606	0.156077	1.04824	0.294529	0.878587
KMT5B	157.336	0.16351	0.155157	1.05384	0.291957	0.877076
EDRF1	145.49	0.163507	0.152862	1.06963	0.284785	0.872888
IVD	98.6558	0.163412	0.181861	0.898554	0.36889	0.915621
ENSG00000204248	64.8168	0.16339	0.211102	0.773986	0.438939	0.928182
FAM118A	61.9095	0.16338	0.225392	0.724872	0.468531	0.938965
RARS1	255.839	0.163334	0.115645	1.41237	0.15784	0.781191
RNF115	144.034	0.163301	0.144815	1.12765	0.259467	0.861968
GNE	116.763	0.163297	0.188228	0.867549	0.385641	0.920824
SYT1	122.464	0.16326	0.205242	0.795453	0.42635	0.9275
ENSG00000160439	54.1832	0.163252	0.245006	0.666317	0.505208	0.94297
UBQLN1	541.565	0.163221	0.0913566	1.78664	0.073996	0.628312
MAST2	234.995	0.163075	0.121932	1.33743	0.181081	0.799977
TVP23B	111.197	0.163055	0.185028	0.881243	0.378186	0.919826
GPRASP3	52.4528	0.16301	0.290722	0.560708	0.574996	0.960376
FARSA	95.206	0.162968	0.185431	0.878858	0.379478	0.920655
POP4	38.0477	0.16294	0.273551	0.595647	0.551411	0.956554
CUL5	230.335	0.162841	0.138693	1.17412	0.240348	0.849125
GDAP2	239.323	0.16283	0.129278	1.25954	0.207836	0.826016
XPOT	663.904	0.162782	0.105913	1.53694	0.124307	0.732447
ATL3	80.7051	0.162735	0.194633	0.836114	0.403091	0.924147
SLC16A6	194.023	0.162723	0.13381	1.21607	0.223956	0.836136
FAM120A	160.523	0.162663	0.147294	1.10434	0.269445	0.866811
INO80	117.777	0.162574	0.180185	0.902259	0.36692	0.914509
TP53RK	65.3545	0.162562	0.231691	0.701633	0.482908	0.94159
ZNF260	192.366	0.162487	0.140813	1.15393	0.248531	0.855649
OTUD7B	191.351	0.162439	0.123865	1.31142	0.189715	0.809014
OTULIN	149.213	0.162439	0.15346	1.05851	0.289823	0.876739
AARS1	630.129	0.162312	0.0882232	1.83979	0.0657994	0.594369
FXYD5	31.4231	0.162122	0.341849	0.47425	0.635322	0.973205
RHBDD1	104.692	0.162103	0.172207	0.941325	0.346538	0.907625
MTMR1	59.7233	0.161993	0.244561	0.662382	0.507726	0.94297
ENSG00000290385	43.7106	0.161987	0.279842	0.57885	0.56269	0.958077
ZNF823	55.4039	0.161813	0.243946	0.663315	0.507129	0.94297
HMGB1P6	36.7906	0.161655	0.337739	0.47864	0.632195	0.973205
YKT6	314.664	0.161531	0.119975	1.34637	0.178184	0.799212
SNX30	344.874	0.16148	0.104458	1.54589	0.122132	0.7304
RAB1A	245.582	0.161462	0.120906	1.33543	0.181736	0.799977
IGF2R	1086.75	0.161408	0.0689986	2.33929	0.0193203	0.352842
N4BP2L2	633.77	0.161378	0.103911	1.55304	0.120413	0.729124
KIAA0232	253.267	0.161374	0.11693	1.38009	0.16756	0.788545
UBE2B	64.7549	0.161358	0.223483	0.722014	0.470286	0.941022
MRPL12	37.0025	0.16116	0.305809	0.526996	0.598197	0.964917
PPCS	37.0357	0.161147	0.332303	0.484941	0.627718	0.973205
GOLM2	196.069	0.161147	0.14116	1.14159	0.253624	0.860785
ENSG00000204386	341.767	0.161139	0.121009	1.33163	0.182983	0.800766
ZBTB11	177.595	0.161111	0.141226	1.1408	0.253952	0.860785
CYP2R1	63.0487	0.161069	0.233634	0.689406	0.490568	0.94159
MAK16	123.864	0.160939	0.177472	0.906839	0.364492	0.91407
ENSG00000160695	89.0042	0.160729	0.198425	0.810024	0.417927	0.9275
FAM110B	39.6444	0.160656	0.280149	0.573468	0.566328	0.958457
ZNF777	41.2215	0.160624	0.301263	0.53317	0.593916	0.963152
ZFC3H1	224.077	0.160503	0.130334	1.23148	0.218143	0.834168
ENSG00000014164	44.8467	0.160451	0.2687	0.597137	0.550416	0.956554
NOL9	129.196	0.160405	0.162225	0.988786	0.322768	0.892126
KCMF1	195.192	0.160332	0.137287	1.16786	0.242863	0.851352
ZNF616	107.021	0.160296	0.184208	0.870191	0.384196	0.920824
ENSG00000280152	40.3704	0.16024	0.272468	0.588105	0.556462	0.956554
GPR89B	53.7228	0.160105	0.243852	0.656565	0.511461	0.943266
EAF1	184.398	0.159987	0.13374	1.19625	0.231599	0.842135
SMAD1	79.5432	0.159943	0.225702	0.708648	0.478543	0.94159
TCF7	59.5471	0.159898	0.2502	0.639079	0.522772	0.94898
TRAPPC14	40.0122	0.159885	0.257511	0.620887	0.534674	0.952007
PYGB	232.138	0.159841	0.155507	1.02787	0.304012	0.885717
NFKBIE	66.095	0.159796	0.245531	0.650821	0.515162	0.945328
SPOCK2	106.917	0.159751	0.23586	0.677314	0.498207	0.94297
SLITRK5	104.266	0.159749	0.211504	0.755301	0.450069	0.931474
ZNF566	64.7011	0.159748	0.208892	0.764743	0.444425	0.928182
WDR55	85.7445	0.1597	0.182845	0.873418	0.382435	0.920824
ATP6V1A	1634.35	0.159685	0.0857449	1.86233	0.0625568	0.583452
[truncated: 8,389 more rows]

## Sheet: N154DvsNatal DEGs
gene	baseMean	log2FoldChange	lfcSE	stat	pvalue	padj	ZIKV-N154D 1	ZIKV-N154D 2	ZIKV-N154D 3	ZIKV-N154D 4	ZIKV Natal 1	ZIKV Natal 2	ZIKV Natal 3
SNORA53	48.2614	2.5952	0.759537	3.41681	0.000633585	0.0451127	81.0479	35.0128	48.6303	105.566	10.0384	10.5505	12.8605
ENSG00000252010	134.156	1.83174	0.541948	3.37992	0.000725064	0.0493257	174.215	175.064	120.983	194.179	47.9612	42.2021	49.8344
WHAMM	52.9957	0.907455	0.254629	3.56384	0.000365472	0.0307076	56.8093	70.6091	61.6775	56.2503	23.4229	42.2021	32.955
HERPUD1	218.086	0.880068	0.166471	5.2866	1.24613e-07	4.9056e-05	289.349	315.115	296.526	269.693	108.191	177.015	189.692
AKNA	150.273	0.812503	0.172336	4.71464	2.42139e-06	0.000571669	178.76	192.57	217.057	175.686	78.0763	138.329	109.314
SLC7A11	302.744	0.777226	0.173612	4.47679	7.57753e-06	0.00151376	427.963	310.446	340.412	386.817	196.306	178.187	263.64
TRIB3	111.385	0.759487	0.208567	3.64145	0.000271107	0.0243311	99.2269	158.725	128.099	120.206	54.6534	78.5429	90.0235
SYVN1	90.8147	0.673767	0.191658	3.51546	0.000438995	0.0345476	90.1374	119.627	124.541	114.812	65.8072	75.026	69.929
TNC	151.506	0.629351	0.168009	3.74594	0.000179717	0.018303	146.189	187.318	158.938	173.374	86.9993	135.985	102.08
DNAJC3	327.232	0.628205	0.126766	4.95561	7.21024e-07	0.000194818	413.572	413.734	409.206	389.129	226.421	241.49	315.886
ENSG00000149428	971.916	0.595495	0.0827955	7.19236	6.36815e-13	1.65381e-09	1099.83	1250.54	1311.83	1152.75	747.302	829.975	809.408
ENSG00000166710	343.422	0.592332	0.133782	4.42761	9.52847e-06	0.00176753	336.311	410.233	330.923	302.827	206.345	228.595	251.584
SEC24D	298.255	0.580995	0.124035	4.68412	2.8117e-06	0.000649066	327.979	339.624	392.601	344.437	194.075	240.318	264.444
WARS1	520.2	0.562971	0.143465	3.9241	8.7054e-05	0.0111644	612.783	664.075	676.08	560.191	349.113	379.819	540.945
SLFN5	432.534	0.561414	0.107767	5.20951	1.89342e-07	6.32522e-05	465.836	473.256	512.397	490.071	288.882	337.617	356.075
EDEM1	152.635	0.553875	0.154758	3.57897	0.000344951	0.0296145	167.398	189.652	190.963	186.474	123.807	113.711	135.839
ENSG00000161011	397.098	0.525153	0.112326	4.67528	2.93551e-06	0.000662916	424.176	489.012	544.422	472.348	342.42	320.033	339.999
MAP1LC3B	271.35	0.488065	0.141647	3.44564	0.000569718	0.0419733	280.259	383.39	313.132	332.879	196.306	237.973	265.248
ZBTB38	191.207	0.478319	0.135457	3.53116	0.000413736	0.0330607	212.088	204.825	250.268	234.248	165.076	147.707	168.794
DNAJB11	237.539	0.443643	0.129745	3.41933	0.000627749	0.0451127	331.766	264.93	306.015	254.282	205.229	202.805	226.666
HSPA5	980.614	0.434477	0.107062	4.05819	4.94553e-05	0.00755503	1180.12	1120.99	1330.81	1041.79	760.686	1006.99	824.679
HSPA9	1089.61	0.42332	0.0753934	5.61481	1.96777e-08	1.07585e-05	1249.05	1299.56	1184.92	1213.62	902.339	861.627	999.904
ENSG00000291073	331.733	0.421939	0.112984	3.73449	0.000188093	0.0185016	343.128	382.223	429.37	377.571	288.882	294.243	273.286
SLC38A2	350.058	0.416669	0.112774	3.69472	0.000220133	0.0207886	399.18	432.408	392.601	399.917	281.075	307.138	323.924
ABCA1	444.596	0.398424	0.112596	3.53851	0.000402388	0.0326563	445.385	485.51	473.256	540.157	320.113	425.538	362.505
SEL1L	472.695	0.394801	0.101888	3.87485	0.000106692	0.0130988	524.918	552.035	486.303	578.685	411.574	369.269	440.472
EIF5	743.36	0.386495	0.0969156	3.98795	6.66463e-05	0.0093557	904.404	863.648	775.713	861.477	592.265	600.208	757.162
PGM3	386.727	0.385024	0.0999761	3.85116	0.000117562	0.0135115	411.299	400.896	431.742	455.396	314.536	307.138	349.645
NEAT1	8512.7	0.368502	0.0957273	3.84949	0.000118362	0.0135115	9482.61	8430.49	8698.9	11204.6	6727.95	8067.64	7176.16
UBN2	320.262	0.364574	0.106558	3.42138	0.000623046	0.0451127	352.218	321.534	370.065	359.077	262.113	275.486	276.501
GFPT1	573.968	0.362051	0.0886433	4.08435	4.41995e-05	0.00685289	596.876	665.242	633.38	618.753	458.419	505.253	503.167
PDIA4	536.736	0.343377	0.093115	3.68766	0.000226324	0.0211806	632.477	640.734	687.941	560.962	489.65	472.429	523.262
WDR26	433.735	0.324687	0.0962367	3.37383	0.000741295	0.0493257	528.705	479.091	486.303	472.348	392.612	369.269	413.144
ASAH1	679.423	0.305896	0.0789943	3.87238	0.000107777	0.0130988	769.577	716.011	715.221	715.072	605.649	610.759	557.02
IARS1	1510.34	0.294612	0.065715	4.48317	7.35421e-06	0.00149795	1754.27	1665.44	1609.54	1608.14	1378.6	1329.37	1352.76
GSK3B	513.21	0.294156	0.0843711	3.48646	0.000489467	0.0373867	571.123	549.117	580.005	547.092	476.265	444.295	452.529
UBR4	1313.14	0.289512	0.0651577	4.44325	8.86118e-06	0.00170453	1516.43	1444.28	1447.05	1568.84	1252.57	1188.69	1226.57
AFF4	967.741	0.266131	0.0770063	3.45596	0.000548332	0.0412739	1071.8	1022.37	1005.82	1083.4	900.108	856.938	854.419
CALR	1052.97	0.265529	0.0781094	3.39945	0.00067522	0.0477156	1088.47	1209.69	1266.76	1143.5	953.646	961.271	1016.78
GAPDH	10139.9	-0.245223	0.0622535	-3.93911	8.17854e-05	0.0107543	9697.73	9743.47	9805.53	9228.9	12261.3	10940.9	11002.2
UBA1	881.382	-0.274939	0.0811336	-3.38872	0.000702199	0.0486296	775.636	840.306	897.882	794.439	1013.88	981.2	1001.51
ACTG1	9183.46	-0.284559	0.0687481	-4.13915	3.48594e-05	0.00557107	8575.18	8689	8224.45	8076.16	10915.1	9957.36	9796.48
HMGCR	1132.72	-0.286418	0.0768015	-3.72933	0.000191992	0.0185016	1052.87	990.278	989.212	919.269	1203.49	1254.34	1159.86
MARCKS	735.523	-0.297776	0.0788761	-3.77524	0.000159853	0.0169444	662.018	648.32	614.403	633.394	799.724	750.26	809.408
TMSB10	2103.91	-0.314683	0.091238	-3.44903	0.000562607	0.0417454	2130.73	1923.37	1958.26	1599.67	2611.09	2174.58	2314.09
PARP1	548.672	-0.326333	0.0955134	-3.41662	0.000634044	0.0451127	499.922	502.433	423.44	473.89	614.572	621.309	560.235
ACLY	659.456	-0.328319	0.0827929	-3.96555	7.3227e-05	0.00987899	583.242	603.97	591.867	571.75	778.532	738.537	700.093
TMSB4X	4215.82	-0.367571	0.0985261	-3.7307	0.000190948	0.0185016	4070.58	3868.91	3609.32	2955.07	5037.04	4462.88	4537.34
PPIA	2205.41	-0.389319	0.0786836	-4.94791	7.50164e-07	0.000194818	2118.61	1962.47	1992.66	1672.1	2693.63	2430.14	2484.49
TPI1	951.845	-0.390574	0.0879807	-4.43931	9.02473e-06	0.00170453	849.11	906.83	832.646	837.59	1193.45	1073.81	1105.2
ERBB3	577.67	-0.394613	0.116691	-3.3817	0.000720397	0.0493257	609.753	476.174	461.395	434.591	717.187	587.313	651.063
ENC1	532.102	-0.401034	0.104062	-3.85379	0.000116302	0.0135115	491.59	445.246	373.623	396.064	579.995	552.145	564.254
TMPO	340.985	-0.413161	0.114562	-3.60643	0.000310435	0.0271717	329.494	261.429	283.479	276.628	412.689	373.958	363.309
ADAM12	302.771	-0.414931	0.117668	-3.52627	0.000421452	0.0334202	259.05	260.262	255.013	231.936	373.651	349.34	287.754
IGFBP2	991.386	-0.416395	0.0842566	-4.94199	7.73296e-07	0.000195927	853.655	917.334	979.723	845.296	1231.37	1236.76	1129.31
MMP16	487.095	-0.421149	0.124236	-3.3899	0.000699178	0.0486296	499.922	366.467	366.507	385.276	620.149	504.081	503.971
FADS2	691.672	-0.428386	0.0773154	-5.54076	3.01155e-08	1.48971e-05	568.093	619.726	577.633	568.667	756.225	795.979	805.389
PGK1	1128.41	-0.42839	0.106076	-4.03851	5.37917e-05	0.00787026	1175.57	964.602	839.763	986.307	1431.03	1291.85	1287.66
LSM4	222.738	-0.449128	0.12487	-3.59676	0.000322202	0.027892	195.424	208.326	194.521	166.439	263.229	253.213	266.855
IGDCC3	427.989	-0.453403	0.122425	-3.70351	0.000212633	0.0202646	345.401	366.467	385.484	350.601	510.842	531.044	446.099
GPC6	266.398	-0.457935	0.134815	-3.39678	0.000681841	0.0478579	268.897	220.58	194.521	184.162	291.113	311.827	294.988
ENSG00000196230	3230.65	-0.465457	0.0697903	-6.66937	2.5691e-11	3.33598e-08	2773.05	2611.37	2841.91	2633.75	3958.47	3740.75	3544.67
COL2A1	606.376	-0.468903	0.0889424	-5.27199	1.34954e-07	5.00681e-05	544.612	508.852	549.167	521.664	732.802	695.163	770.826
HMGN2	734.157	-0.47235	0.0811872	-5.81804	5.95429e-09	3.86583e-06	624.145	657.073	606.1	557.88	873.339	808.874	864.065
TRIL	264.323	-0.472918	0.117728	-4.01704	5.89328e-05	0.00850269	212.088	197.239	224.174	237.33	282.19	302.449	317.494
H2AZ1	336.69	-0.481539	0.110329	-4.36457	1.27372e-05	0.00228128	287.076	313.948	276.363	261.217	395.958	383.336	414.751
PGAM1	695.893	-0.482839	0.0925747	-5.21567	1.83151e-07	6.32522e-05	643.839	624.978	515.956	568.667	902.339	770.189	803.781
SLC2A1	552.116	-0.497435	0.113275	-4.39138	1.12632e-05	0.00205266	460.534	489.595	412.765	532.452	586.688	752.605	673.569
FREM2	262.675	-0.519218	0.121839	-4.26151	2.03055e-05	0.00340215	233.297	206.575	213.499	232.707	353.574	268.452	328.746
PCDH18	371.915	-0.526007	0.128347	-4.09832	4.16156e-05	0.00655004	296.166	270.182	339.226	226.542	398.189	377.475	438.061
PFKFB4	139.37	-0.527215	0.145431	-3.62519	0.000288745	0.0256366	116.648	114.375	116.238	113.271	184.037	151.224	162.364
PKDCC	230.046	-0.531834	0.137489	-3.86819	0.000109644	0.0130988	168.913	180.899	215.871	168.751	313.421	247.351	233.097
PKM	1975.81	-0.532887	0.0760836	-7.00397	2.48816e-12	5.16939e-09	1669.44	1779.82	1544.31	1644.36	2394.71	2436	2382.41
FANCI	200.511	-0.545786	0.138189	-3.94955	7.82983e-05	0.0104277	181.032	143.552	163.683	144.093	234.229	233.284	223.451
ENO1	2701.67	-0.547358	0.0922253	-5.93501	2.93823e-09	2.16521e-06	2484.46	2250.74	2139.73	2191.45	3800.09	2845.13	3294.7
ALDOC	118.305	-0.562313	0.166646	-3.37429	0.00074006	0.0493257	94.6822	102.121	91.3301	97.0896	143.883	126.606	155.934
MCM2	161.699	-0.565836	0.146886	-3.85222	0.00011705	0.0135115	143.917	130.131	148.263	109.418	186.268	213.355	188.889
BNIP3	235.616	-0.567529	0.151175	-3.75411	0.000173959	0.0178919	217.39	204.825	149.449	184.933	323.459	225.078	296.595
H2AC16	167.542	-0.570658	0.165215	-3.45403	0.000552278	0.0412739	135.585	128.38	173.171	98.6307	195.191	184.048	210.591
H2AC7	170.918	-0.571153	0.169367	-3.37228	0.000745488	0.0493257	139.372	140.635	161.31	93.2368	180.691	189.91	220.236
H2BC21	397.238	-0.574687	0.108793	-5.2824	1.27504e-07	4.9056e-05	319.647	303.444	358.204	280.481	506.381	425.538	470.212
HK2	221.819	-0.577009	0.150204	-3.8415	0.000122284	0.0135528	195.424	204.825	135.216	202.655	263.229	291.898	278.108
H1-4	407.408	-0.57965	0.135798	-4.26848	1.96813e-05	0.00335163	402.967	297.025	323.807	257.364	546.534	429.055	459.763
PHLDB2	124.542	-0.585174	0.163819	-3.57208	0.000354156	0.0301555	113.619	88.1154	93.7023	105.566	163.96	131.296	155.13
BRCA2	123.228	-0.586849	0.164703	-3.56306	0.000366552	0.0307076	111.346	79.3623	88.9579	86.3018	134.96	133.64	142.269
H4C8	205.318	-0.587772	0.165715	-3.54687	0.000389831	0.0320404	154.521	173.897	170.799	150.258	308.959	199.288	224.255
CCNB1	118.427	-0.598681	0.16814	-3.56062	0.000369982	0.030747	104.529	102.704	93.7023	76.2847	158.383	139.502	132.624
H4C14	206.058	-0.602853	0.150521	-4.00511	6.1988e-05	0.00882097	154.521	145.303	179.102	147.946	283.305	223.906	204.964
TUBA1B	3009.64	-0.60681	0.0820326	-7.39718	1.39108e-13	1.01123e-09	2242.07	2785.27	2543.01	2143.68	3638.36	3829.84	3629.88
NCAPD2	273.772	-0.614262	0.116044	-5.29334	1.20104e-07	4.9056e-05	223.45	217.079	218.243	198.802	340.19	355.201	292.576
DHCR24	381.38	-0.614332	0.10193	-6.02703	1.67004e-09	1.33449e-06	304.498	298.776	343.971	286.645	474.035	478.291	458.959
TOP2A	628.505	-0.622052	0.118842	-5.23427	1.65635e-07	5.93315e-05	587.787	453.415	487.489	406.081	775.186	729.159	728.226
CCNA2	125.204	-0.629364	0.183267	-3.43414	0.000594447	0.0434867	121.193	84.6142	119.797	78.5963	172.883	138.329	153.522
PDE5A	202.023	-0.63065	0.135297	-4.66123	3.14324e-06	0.000687232	143.917	140.635	144.705	138.699	225.306	243.835	192.907
H2BC11	365.099	-0.640133	0.169881	-3.76813	0.000164476	0.0170858	271.17	273.1	358.204	181.08	472.919	369.269	417.966
PTTG1	141.711	-0.642461	0.184213	-3.4876	0.000487379	0.0373867	143.159	113.208	119.797	83.2196	194.075	152.397	189.692
H3C12	117.299	-0.645376	0.191257	-3.37439	0.000739801	0.0493257	99.9844	85.1977	100.819	63.9558	162.845	131.296	115.744
H3C8	228.65	-0.64695	0.16824	-3.84539	0.00012036	0.0135528	186.335	169.812	214.685	139.47	342.42	242.662	245.957
MCM7	193.433	-0.66328	0.133868	-4.95474	7.24288e-07	0.000194818	138.615	144.136	161.31	138.699	242.037	232.112	216.217
ANLN	147.899	-0.665262	0.169126	-3.93352	8.37114e-05	0.0108699	137.1	94.5345	106.749	83.9902	167.306	160.603	172.813
MOXD1	204.415	-0.667535	0.145174	-4.59817	4.26217e-06	0.000885509	179.517	143.552	162.496	127.141	266.575	228.595	233.097
H2AC11	215.305	-0.671858	0.165898	-4.04982	5.12565e-05	0.00766941	157.551	168.061	199.266	108.648	260.998	254.385	237.919
TGFBI	209.187	-0.673668	0.175398	-3.84079	0.000122638	0.0135528	116.648	145.886	160.124	173.374	179.576	225.078	303.025
MAD2L1	131.792	-0.674724	0.187125	-3.60574	0.000311266	0.0271717	127.253	99.7864	91.3301	76.2847	170.652	173.498	131.82
CDC20	121.029	-0.682016	0.202059	-3.37533	0.000737279	0.0493257	103.772	112.624	90.144	73.2025	173.999	140.674	144.681
COL25A1	130.436	-0.686877	0.172769	-3.9757	7.01714e-05	0.00959133	127.253	99.2028	79.4691	92.4663	172.883	157.086	155.13
H2BC12	391.825	-0.689148	0.161061	-4.27879	1.8791e-05	0.00325336	346.158	274.85	385.484	219.607	524.227	471.257	480.661
NUSAP1	127.918	-0.701458	0.192147	-3.65063	0.000261602	0.0239974	134.827	92.2003	86.5857	70.8908	156.153	158.258	155.934
H2AC8	439.057	-0.706387	0.128976	-5.47691	4.32826e-08	1.95487e-05	363.58	344.876	392.601	255.823	600.072	524.01	532.103
DHFR	132.264	-0.711602	0.19409	-3.66635	0.000246041	0.0228203	126.495	85.1977	92.5162	74.7436	175.114	120.745	167.99
H3C2	588.717	-0.714542	0.153364	-4.65913	3.1755e-06	0.000687232	490.075	472.089	515.956	303.598	789.686	645.927	753.143
LUM	102.813	-0.717235	0.196994	-3.64089	0.000271699	0.0243311	68.9286	71.7762	75.9107	67.038	86.9993	117.228	142.269
MKI67	325.028	-0.718364	0.145103	-4.95073	7.39375e-07	0.000194818	280.259	189.069	276.363	197.261	373.651	402.093	380.992
BIRC5	90.7122	-0.728934	0.195485	-3.72885	0.000192354	0.0185016	73.4734	72.9432	69.9802	53.9387	113.768	97.2994	123.782
H2BC6	124.877	-0.733677	0.193891	-3.78396	0.000154352	0.0167022	105.287	79.3623	134.03	73.2025	159.499	144.191	176.832
H2AC12	129.857	-0.740662	0.182975	-4.04789	5.16807e-05	0.00766941	114.376	80.5293	99.6328	83.9902	186.268	146.535	140.662
H2BC8	429.301	-0.743281	0.132957	-5.59038	2.26572e-08	1.17681e-05	381.759	284.77	361.762	246.577	579.995	509.942	505.578
KIF2C	104.975	-0.749565	0.174992	-4.28342	1.8404e-05	0.00324036	81.0479	67.6913	98.4467	71.6614	136.076	131.296	129.409
UBE2C	88.22	-0.75024	0.214302	-3.50085	0.00046378	0.0359533	78.0181	58.3546	69.9802	53.9387	138.307	83.232	105.295
H4C15	206.475	-0.753627	0.157639	-4.7807	1.74689e-06	0.000422015	143.159	147.637	156.566	115.583	292.228	205.149	213.806
H2AC13	297.048	-0.754173	0.144916	-5.20419	1.94847e-07	6.32522e-05	241.629	229.334	262.129	164.128	390.382	341.134	397.872
DLGAP5	106.045	-0.764957	0.20456	-3.73952	0.000184369	0.0185016	102.257	63.6065	75.9107	62.4147	134.96	112.539	138.25
H2AC18	556.005	-0.765431	0.129191	-5.92481	3.1265e-09	2.16521e-06	429.478	385.14	467.325	346.748	824.263	593.174	653.474
H1-2	400.192	-0.765776	0.112641	-6.79839	1.05798e-11	1.57005e-08	312.072	297.025	266.874	242.724	523.111	432.572	474.231
H2BC7	108.796	-0.772222	0.217797	-3.5456	0.000391715	0.0320404	106.044	87.5319	83.0274	52.3975	168.422	109.022	143.877
CENPF	603.281	-0.780238	0.120275	-6.4871	8.75019e-11	8.26337e-08	519.616	338.457	444.789	386.047	760.686	712.747	696.878
CCNB2	102.471	-0.781345	0.184342	-4.23856	2.24961e-05	0.00370936	96.9546	72.9432	68.7941	61.6442	127.153	133.64	127.801
NNAT	141.69	-0.788823	0.161531	-4.8834	1.0427e-06	0.000257895	112.104	112.624	104.377	90.1546	195.191	180.531	169.598
CDK1	106.489	-0.80022	0.211621	-3.78138	0.000155963	0.0167025	105.287	74.6939	55.7469	70.1202	169.537	116.056	118.156
H2BC5	411.428	-0.814172	0.160395	-5.07605	3.85359e-07	0.000111821	337.826	299.359	348.715	213.443	659.187	459.534	460.567
IQGAP3	72.4962	-0.824671	0.220828	-3.73445	0.000188129	0.0185016	56.8093	58.9381	61.6775	42.3804	122.691	90.2657	79.5743
H3C7	251.163	-0.826657	0.155926	-5.30161	1.14787e-07	4.9056e-05	177.245	204.825	211.127	144.864	353.574	288.381	336.784
ASPM	224.97	-0.842502	0.137831	-6.11259	9.80267e-10	8.48585e-07	199.211	137.133	158.938	147.946	300.036	284.864	278.912
H2BC14	113.808	-0.843788	0.218013	-3.87036	0.000108673	0.0130988	106.044	58.3546	92.5162	63.1853	165.076	110.194	151.111
H2AC17	228.03	-0.865132	0.15219	-5.68454	1.31166e-08	8.01501e-06	180.275	152.889	181.474	134.076	334.613	240.318	306.241
H2BC18	440.43	-0.867603	0.169775	-5.11032	3.2162e-07	9.82642e-05	362.822	294.107	389.043	214.984	708.264	522.838	490.307
HMMR	65.9229	-0.874248	0.224018	-3.90258	9.51712e-05	0.0120566	51.5071	44.933	42.6998	47.0037	97.0377	83.232	77.163
H1-3	273.131	-0.880801	0.155266	-5.67286	1.40434e-08	8.1046e-06	228.752	190.82	200.452	151.799	414.92	294.243	355.271
H3C1	100.196	-0.888547	0.199834	-4.44643	8.73082e-06	0.00170453	76.5032	75.861	74.7246	70.1202	157.268	119.573	135.839
SAPCD2	48.0308	-0.89357	0.254988	-3.50436	0.000457702	0.035749	33.3281	40.2647	26.0943	31.5926	57.9995	75.026	53.8533
H3C11	128.304	-0.909865	0.164855	-5.51918	3.40579e-08	1.60815e-05	99.9844	88.1154	98.4467	72.4319	187.383	148.88	167.186
H2AC4	66.9711	-0.920989	0.231527	-3.9779	6.95278e-05	0.00959133	45.4474	46.1001	55.7469	33.9043	91.4608	65.6478	96.4537
HMGB1P5	55.6506	-0.921405	0.242047	-3.80672	0.000140819	0.0153982	29.5408	39.6811	37.9554	31.5926	73.6148	60.9586	62.6949
KIF20A	98.3939	-0.963574	0.189867	-5.07499	3.87521e-07	0.000111821	75.7457	60.1052	75.9107	47.0037	123.807	119.573	131.016
H2BC13	114.884	-0.993193	0.194296	-5.11174	3.19202e-07	9.82642e-05	85.5927	61.2723	99.6328	60.8736	149.46	148.88	153.522
LINC02898	68.03	-1.00184	0.283436	-3.53463	0.000408343	0.0328827	49.2347	26.2596	45.072	33.1337	104.845	69.1646	55.4609
H2BC10	103.298	-1.00836	0.21668	-4.65368	3.26063e-06	0.000691253	82.5629	59.5217	77.0968	49.3153	163.96	105.505	132.624
SPON1	53.3296	-1.01612	0.29216	-3.47794	0.000505288	0.0383134	53.7795	29.7608	32.0248	34.6748	110.422	60.9586	57.8722
H2AC14	162.119	-1.05784	0.143877	-7.35239	1.94693e-13	1.01123e-09	109.074	95.7015	118.611	99.4012	230.883	208.666	215.413
H2BC9	268.806	-1.07485	0.163934	-6.5566	5.50492e-11	5.71851e-08	198.454	154.64	190.963	129.453	443.92	294.243	322.316
H1-5	227.833	-1.09245	0.158753	-6.88148	5.92358e-12	1.02557e-08	183.305	138.3	144.705	100.942	310.074	312.999	284.539
H3C15	399.489	-1.10031	0.263247	-4.17975	2.91834e-05	0.00473682	231.025	228.75	345.157	161.045	629.072	463.051	456.548
H4C1	39.6819	-1.10884	0.286666	-3.86806	0.000109703	0.0130988	31.8132	27.4267	26.0943	16.9521	54.6534	45.719	64.3025
H3C13	32.2576	-1.12327	0.307836	-3.64891	0.000263352	0.0239974	18.9364	22.1747	18.9777	19.2638	41.2689	53.925	36.1702
H3C4	166.273	-1.14271	0.174275	-6.55692	5.49304e-11	5.71851e-08	115.891	110.29	126.913	75.5141	267.69	198.116	239.527
H3C3	55.3228	-1.15334	0.306068	-3.76825	0.000164393	0.0170858	41.6602	37.9305	37.9554	20.0344	93.6916	50.4081	84.397
H2BC17	134.285	-1.25446	0.174087	-7.20591	5.76593e-13	1.65381e-09	100.742	78.1952	80.6552	60.1031	213.037	172.325	186.477

## Sheet: IPA canonical pathways
IPA canonical pathway	minusLogP	z	molecules
XBP1(S) activates chaperone genes	6.28	2.449	DNAJB11,DNAJC3,EDEM1,GFPT1,HYOU1,SYVN1
Granzyme A Signaling	4	2.236	H1-2,H1-3,H1-4,H1-5,PARP1
Ferroptosis Signaling Pathway	9.2	2.111	ABCA1,H2AC18/H2AC19,H2AZ1,H2BC10,H2BC12,H2BC17,H2BC5,H2BC8,HMGCR,SLC7A11,SQSTM1
Cell Cycle: G2/M DNA Damage Checkpoint Regulation	3.54	2	CCNB1,CCNB2,CDK1,TOP2A
Unfolded protein response	7.03	1.89	CALR,DNAJB11,DNAJC3,EDEM1,HSPA5,HSPA9,SEL1L,SYVN1
UFMylation Signaling Pathway	3.22	1	ABCA1,GSK3B,H3C3,SLC7A11
Natural Killer Cell Signaling	1.45	1	B2M,COL2A1,HSPA5,HSPA9
Autophagy	1.33	1	BNIP3,GSK3B,MAP1LC3B,SQSTM1
Protein Ubiquitination Pathway	3.49	0.707	B2M,CDC20,DNAJB11,DNAJC3,HSPA5,HSPA9,UBA1,UBE2C
Class I MHC mediated antigen processing and presentation	2.61	0.707	B2M,CALR,CDC20,HSPA5,SEC24D,UBA1,UBE2C,UBR4
Senescence Pathway	1.95	0	CCNB1,CCNB2,CDK1,DHCR24,PARP1,SQSTM1
Neutrophil degranulation	3.09	-0.632	ACLY,ALDOC,ASAH1,B2M,DNAJC3,PGAM1,PKM,PPIA,TUBB,UBR4
Sirtuin Signaling Pathway	8.37	-0.832	ABCA1,ACLY,GSK3B,H1-2,H1-3,H1-4,H1-5,H3C3,MAP1LC3B,PARP1,PGAM1,PGK1,SLC2A1,TUBA1B
Extracellular matrix organization	2.36	-1	ADAM12,COL2A1,LUM,TNC
MHC class II antigen presentation	2.1	-1	KIF20A,KIF2C,SEC24D,TUBA1B
Ribonucleotide Reductase Signaling Pathway	1.65	-1	BIRC5,CDK1,H3C3,PARP1
Mitotic Roles of Polo-Like Kinase	4.21	-1.342	CCNB1,CCNB2,CDC20,CDK1,PTTG1
Kinetochore Metaphase Signaling Pathway	7.52	-1.667	BIRC5,CCNB1,CDC20,CDK1,H2AC18/H2AC19,H2AZ1,KIF2C,MAD2L1,PTTG1
RHO GTPase cycle	1.64	-1.89	ACTG1,ANLN,IQGAP3,PDE5A,TMPO,TUBA1B,WHAMM
Apoptotic execution phase	3.51	-2	H1-2,H1-3,H1-4,H1-5
Cell Cycle Control of Chromosomal Replication	3.39	-2	CDK1,MCM2,MCM7,TOP2A
Synthesis of DNA	2.18	-2	CCNA2,MCM2,MCM7,UBE2C
TR/RXR Activation	2.07	-2	CCNA2,ENO1,H3C3,SLC2A1
EIF2 Signaling	1.83	-2	EIF5,GSK3B,HSPA5,TRIB3,WARS1
Role of Osteoclasts in Rheumatoid Arthritis Signaling Pathway	1.36	-2	ADAM12,COL25A1,COL2A1,GSK3B,MMP16
Gluconeogenesis I	6.2	-2.236	ALDOC,ENO1,GAPDH,PGAM1,PGK1
Glucose metabolism	3.84	-2.236	ALDOC,HK2,PFKFB4,PKM,TPI1
Cyclins and Cell Cycle Regulation	3.69	-2.236	CCNA2,CCNB1,CCNB2,CDK1,GSK3B
Mitotic G1 phase and G1/S transition	2.86	-2.236	CCNA2,CCNB1,CDK1,DHFR,TOP2A
Nuclear Cytoskeleton Signaling Pathway	1.91	-2.236	ACTG1,DHFR,KIF20A,KIF2C,TUBA1B
Pulmonary Fibrosis Idiopathic Signaling Pathway	1.78	-2.236	ACTG1,BIRC5,COL25A1,COL2A1,GSK3B,MMP16
HIF1α Signaling	2.7	-2.449	HK2,HSPA5,HSPA9,MMP16,PKM,SLC2A1
Glycolysis I	9.6	-2.646	ALDOC,ENO1,GAPDH,PGAM1,PGK1,PKM,TPI1
E3 ubiquitin ligases ubiquitinate target proteins	7.3	-2.646	H2BC11,H2BC12,H2BC13,H2BC14,H2BC17,H2BC5,H2BC9
Regulation of mitotic cell cycle	5.88	-2.646	CCNA2,CCNB1,CDC20,CDK1,MAD2L1,PTTG1,UBE2C
RHO GTPases Activate Formins	4.57	-2.646	ACTG1,BIRC5,CDC20,CENPF,KIF2C,MAD2L1,TUBA1B
Protein Kinase A Signaling	1.83	-2.646	GSK3B,H1-2,H1-3,H1-4,H1-5,H3C3,PDE5A
Cohesin Chromatin Regulation Pathway	14.9	-2.668	BIRC5,CCNB1,CCNB2,CDK1,H2AC14,H2AC18/H2AC19,H2AC7,H2AZ1,H2BC11,H2BC12,H2BC13,H2BC14,H2BC17,H2BC21,H2BC5,H2BC9,NCAPD2,PCDH18,PTTG1
B-WICH complex positively regulates rRNA expression	13.7	-2.714	GSK3B,H2AC14,H2AC7,H2BC11,H2BC12,H2BC13,H2BC14,H2BC17,H2BC21,H2BC5,H2BC9
TCF dependent signaling in response to WNT	7.3	-2.714	GSK3B,H2AC14,H2AC7,H2BC11,H2BC12,H2BC13,H2BC14,H2BC17,H2BC21,H2BC5,H2BC9
Nonhomologous End-Joining (NHEJ)	9.17	-2.828	H2BC11,H2BC12,H2BC13,H2BC14,H2BC17,H2BC21,H2BC5,H2BC9
DNA Double Strand Break Response	8.5	-2.828	H2BC11,H2BC12,H2BC13,H2BC14,H2BC17,H2BC21,H2BC5,H2BC9
Mitotic G2-G2/M phases	4.44	-2.828	CCNA2,CCNB1,CCNB2,CDK1,CENPF,HMMR,TUBA1B,TUBB
Amyloid fiber formation	15.1	-3.051	B2M,H2AC14,H2AC7,H2AZ1,H2BC11,H2BC12,H2BC13,H2BC14,H2BC17,H2BC21,H2BC5,H2BC9,TGFBI
DNA methylation	15.5	-3.162	H2AC14,H2AC7,H2BC11,H2BC12,H2BC13,H2BC14,H2BC17,H2BC21,H2BC5,H2BC9
Activated PKN1 stimulates transcription of AR regulated genes KLK2 and KLK3	15.1	-3.162	H2AC14,H2AC7,H2BC11,H2BC12,H2BC13,H2BC14,H2BC17,H2BC21,H2BC5,H2BC9
SIRT1 negatively regulates rRNA expression	14.9	-3.162	H2AC14,H2AC7,H2BC11,H2BC12,H2BC13,H2BC14,H2BC17,H2BC21,H2BC5,H2BC9
PRC2 methylates histones and DNA	14	-3.162	H2AC14,H2AC7,H2BC11,H2BC12,H2BC13,H2BC14,H2BC17,H2BC21,H2BC5,H2BC9
ERCC6 (CSB) and EHMT2 (G9a) positively regulate rRNA expression	13.7	-3.162	H2AC14,H2AC7,H2BC11,H2BC12,H2BC13,H2BC14,H2BC17,H2BC21,H2BC5,H2BC9
NoRC negatively regulates rRNA expression	13.6	-3.162	H2AC14,H2AC7,H2BC11,H2BC12,H2BC13,H2BC14,H2BC17,H2BC21,H2BC5,H2BC9
Nucleosome assembly	12.4	-3.162	H2AC14,H2AC7,H2BC11,H2BC12,H2BC13,H2BC14,H2BC17,H2BC21,H2BC5,H2BC9
Transcriptional regulation of granulopoiesis	12.2	-3.162	H2AC14,H2AC7,H2BC11,H2BC12,H2BC13,H2BC14,H2BC17,H2BC21,H2BC5,H2BC9
Meiotic synapsis	11.8	-3.162	H2AC14,H2AC7,H2BC11,H2BC12,H2BC13,H2BC14,H2BC17,H2BC21,H2BC5,H2BC9
Activation of anterior HOX genes in hindbrain during early embryogenesis	10.1	-3.162	H2AC14,H2AC7,H2BC11,H2BC12,H2BC13,H2BC14,H2BC17,H2BC21,H2BC5,H2BC9
Oxidative Stress Induced Senescence	9.82	-3.162	H2AC14,H2AC7,H2BC11,H2BC12,H2BC13,H2BC14,H2BC17,H2BC21,H2BC5,H2BC9
Gene Silencing by RNA	9.38	-3.162	H2AC14,H2AC7,H2BC11,H2BC12,H2BC13,H2BC14,H2BC17,H2BC21,H2BC5,H2BC9
HDR through Homologous Recombination (HRR) or Single Strand Annealing (SSA)	8.67	-3.162	BRCA2,CCNA2,H2BC11,H2BC12,H2BC13,H2BC14,H2BC17,H2BC21,H2BC5,H2BC9
ESR-mediated signaling	8.45	-3.162	H2AC14,H2AC7,H2BC11,H2BC12,H2BC13,H2BC14,H2BC17,H2BC21,H2BC5,H2BC9
Transcriptional regulation by RUNX1	7.39	-3.162	H2AC14,H2AC7,H2BC11,H2BC12,H2BC13,H2BC14,H2BC17,H2BC21,H2BC5,H2BC9
Meiotic recombination	14.2	-3.317	BRCA2,H2AC14,H2AC7,H2BC11,H2BC12,H2BC13,H2BC14,H2BC17,H2BC21,H2BC5,H2BC9
Telomere Maintenance	12	-3.317	CCNA2,H2AC14,H2AC7,H2BC11,H2BC12,H2BC13,H2BC14,H2BC17,H2BC21,H2BC5,H2BC9
Pre-NOTCH Expression and Processing	11.8	-3.317	H2AC14,H2AC7,H2BC11,H2BC12,H2BC13,H2BC14,H2BC17,H2BC21,H2BC5,H2BC9,SEL1L
NAD Signaling Pathway	8.55	-3.317	GSK3B,H1-2,H1-3,H1-4,H1-5,H2BC10,H2BC12,H2BC17,H2BC5,H2BC8,PARP1
Mitotic Prometaphase	7.21	-3.317	BIRC5,CCNB1,CCNB2,CDC20,CDK1,CENPF,KIF2C,MAD2L1,NCAPD2,TUBA1B,TUBB
Senescence-Associated Secretory Phenotype (SASP)	13.5	-3.464	CCNA2,H2AC14,H2AC7,H2BC11,H2BC12,H2BC13,H2BC14,H2BC17,H2BC21,H2BC5,H2BC9,UBE2C
Mitotic Metaphase and Anaphase	7.53	-3.464	BIRC5,CCNB1,CCNB2,CDC20,CDK1,CENPF,KIF2C,MAD2L1,PTTG1,TMPO,TUBA1B,UBE2C
DNA Replication Pre-Initiation	13	-3.606	H2AC14,H2AC7,H2BC11,H2BC12,H2BC13,H2BC14,H2BC17,H2BC21,H2BC5,H2BC9,MCM2,MCM7,UBE2C
Histone Modification Signaling Pathway	7.36	-3.606	H1-2,H1-3,H1-4,H1-5,H2AC18/H2AC19,H2AZ1,H2BC10,H2BC12,H2BC17,H2BC5,H2BC8,H3C3,NEAT1
Mitotic Prophase	14.5	-3.742	CCNB1,CCNB2,CDK1,H2AC14,H2AC7,H2BC11,H2BC12,H2BC13,H2BC14,H2BC17,H2BC21,H2BC5,H2BC9,TMPO
DNA Damage/Telomere Stress Induced Senescence	20.3	-3.873	CCNA2,H1-2,H1-3,H1-4,H1-5,H2AC14,H2AC7,H2BC11,H2BC12,H2BC13,H2BC14,H2BC17,H2BC21,H2BC5,H2BC9
Deubiquitination	9.96	-3.873	CCNA2,CDC20,CDK1,H2AC12,H2AC14,H2AC7,H2BC11,H2BC12,H2BC13,H2BC14,H2BC17,H2BC18,H2BC21,H2BC5,H2BC9
Cell Cycle Checkpoints	15.3	-4.472	BIRC5,CCNA2,CCNB1,CCNB2,CDC20,CDK1,CENPF,H2BC11,H2BC12,H2BC13,H2BC14,H2BC17,H2BC21,H2BC5,H2BC9,KIF2C,MAD2L1,MCM2,MCM7,UBE2C

## Sheet: IPA USRs
upstream.regulator	molecule.type	z	p	target.molecules
ELF3-AS1	other	5.715	1.58e-59	H1-2,H1-3,H1-4,H1-5,H2AC11,H2AC13,H2AC14,H2AC16,H2AC18/H2AC19,H2AC4,H2AC8,H2BC11,H2BC12,H2BC13,H2BC14,H2BC17,H2BC18,H2BC21,H2BC5,H2BC6,H2BC7,H2BC8,H2BC9,H3C1,H3C13,H3C15,H3C2,H3C3,H3C7,H3C8,H4C14,H4C15,H4C8
NUPR1	transcription regulator	4.134	1.73e-22	ALDOC,ASPM,BNIP3,CCNA2,CCNB2,DHCR24,H1-5,H2AC12,H2AC13,H2AC14,H2AC16,H2AC17,H2AC4,H2BC14,H3C1,H3C12,H3C13,H3C15,H3C2,H3C3,H3C7,H4C1,HK2,KIF20A,KIF2C,MKI67,PARP1,PFKFB4,SLC2A1,TMPO,TRIB3
TCF3	transcription regulator	3.742	6.93e-12	ANLN,BIRC5,CCNA2,CCNB1,CCNB2,CDC20,CDK1,EDEM1,HMMR,HYOU1,KIF2C,MAD2L1,MKI67,NUSAP1,PDIA4,PGK1,PPIA,SEC24D,TOP2A
l-asparaginase	biologic drug	3.729	7.86e-15	BIRC5,CCNA2,CCNB2,CDK1,CENPF,FANCI,HMGCR,KIF2C,MAD2L1,MCM2,NCAPD2,TOP2A,TRIB3,UBE2C
tunicamycin	chemical - endogenous non-mammalian	3.441	2.08e-11	CALR,COL2A1,DNAJB11,DNAJC3,EDEM1,ERBB3,HERPUD1,HSPA5,HSPA9,SEC24D,SEL1L,SLC2A1,SLC7A11,SYVN1,TRIB3,WARS1
RB1	transcription regulator	3.417	3.2e-10	BIRC5,BNIP3,CCNA2,CCNB1,CDK1,DHFR,DLGAP5,H1-5,H2AC8,H2BC11,H2BC21,KIF20A,MCM2,MCM7,NUSAP1,PARP1,PTTG1,TMPO,UBE2C
EGLN (family)	group	3.396	2.12e-10	ALDOC,BNIP3,GAPDH,H2AC11,H2AC8,H3C1,H4C14,H4C15,HK2,PGAM1,PGK1,TPI1
NTRK1	kinase	3.317	2.07e-06	CALR,DNAJB11,DNAJC3,HERPUD1,HSPA5,HYOU1,PDIA4,PHLDB2,SYVN1,TRIB3,WARS1
XBP1	transcription regulator	3.208	7.98e-11	BNIP3,CALR,DNAJB11,DNAJC3,EDEM1,GFPT1,HERPUD1,HSPA5,HYOU1,MAP1LC3B,PDIA4,PGM3,SEC24D,SLC38A2,SYVN1
palmitic acid	chemical - endogenous mammalian	3.169	0.000213	ABCA1,ACLY,CALR,GAPDH,HK2,HSPA5,HYOU1,MAP1LC3B,SLC7A11,SQSTM1,TRIB3
TRAPPC1	other	3.162	1.45e-10	CALR,DNAJC3,EDEM1,HERPUD1,HSPA5,HYOU1,PDIA4,SEC24D,SEL1L,SYVN1
mir-21 (includes others)	microRNA	3.162	5.52e-05	ANLN,ASPM,CCNA2,CCNB1,DLGAP5,MKI67,NCAPD2,NUSAP1,PGAM1,TOP2A
calcitriol	chemical drug	3.115	1.24e-07	ANLN,BIRC5,CCNA2,CCNB1,CDC20,CDK1,COL2A1,DHCR24,ERBB3,GAPDH,H2AZ1,HK2,HSPA9,KIF20A,LUM,MAD2L1,MCM2,MCM7,NCAPD2,NUSAP1
EIF2AK3	kinase	3.104	6.37e-12	DNAJC3,EDEM1,HERPUD1,HSPA5,HSPA9,IARS1,MAP1LC3B,SEC24D,SEL1L,SQSTM1,SYVN1,TRIB3,WARS1
ATF4	transcription regulator	2.985	5.1e-10	ABCA1,CALR,HERPUD1,HSPA5,HYOU1,IARS1,IGFBP2,MAP1LC3B,SEL1L,SLC38A2,SLC7A11,TRIB3,WARS1
doxorubicin	chemical drug	2.93	0.00094	B2M,BIRC5,BRCA2,CCNA2,CCNB1,CCNB2,CDK1,KIF20A,MAD2L1,PTTG1,TOP2A,TUBB
vorinostat	chemical drug	2.879	6.78e-05	BIRC5,BRCA2,CCNB1,CDK1,HMGCR,HSPA5,MCM2,MKI67,PARP1,TOP2A
TP53	transcription regulator	2.825	2.72e-23	ABCA1,ACLY,ADAM12,ALDOC,ANLN,ASPM,BIRC5,BNIP3,BRCA2,CCNA2,CCNB1,CCNB2,CDC20,CDK1,CENPF,COL2A1,DHCR24,DHFR,DLGAP5,EIF5,FANCI,GAPDH,GSK3B,H2AZ1,H2BC5,H4C15,HK2,HMGCR,HMGN2,HMMR,HSPA5,IGFBP2,KIF20A,MAD2L1,MAP1LC3B,MCM2,MCM7,MKI67,NUSAP1,PARP1,PFKFB4,PGM3,PKM,PTTG1,SEL1L,SLC2A1,SLC7A11,SQSTM1,TGFBI,TMSB10/TMSB4X,TNC,TOP2A,TRIB3,TUBA1B,TUBB,UBA1,UBE2C
valproic acid	chemical drug	2.82	3.91e-05	BIRC5,CALR,DNAJB11,DNAJC3,EDEM1,H3C8,HERPUD1,HSPA5,SEL1L,SQSTM1,TMPO,TOP2A
N-COR (family)	group	2.805	2.95e-07	ABCA1,ENO1,FADS2,HK2,PGAM1,PGK1,PKM,SLC2A1
salirasib	chemical drug	2.804	1.07e-09	ALDOC,BNIP3,PFKFB4,PGAM1,PGK1,PKM,SLC2A1,TPI1
CDKN2A	transcription regulator	2.791	7.4e-05	BIRC5,CCNA2,CCNB1,CDK1,DHFR,MAD2L1,MCM7,MKI67,TGFBI,TMPO
TGFBR2	kinase	2.777	0.00314	BIRC5,H2BC5,HK2,PGK1,PKM,PPIA,SLC2A1,TPI1
let-7 (includes others)	microRNA	2.739	2.18e-07	BRCA2,CCNA2,CCNB1,CDC20,CDK1,EDEM1,HK2,MAD2L1,MCM2,MCM7,PKM
KDM5B	enzyme	2.648	2.09e-08	CCNB1,CDK1,DHCR24,DLGAP5,ERBB3,HMMR,IGFBP2,KIF2C,MCM2,TOP2A
LDHB	enzyme	2.646	8.78e-11	ALDOC,ENO1,HK2,PFKFB4,PGK1,PKM,TPI1
TRPS1	transcription regulator	2.646	1.86e-08	CCNA2,CCNB2,CDC20,CDK1,CENPF,PTTG1,TOP2A
RB (family)	group	2.621	1.73e-09	BIRC5,CCNA2,CCNB1,CDK1,DHFR,MAD2L1,MCM7,PTTG1,TOP2A
fulvestrant	chemical drug	2.607	1.78e-11	BIRC5,BRCA2,CCNA2,CCNB1,CDC20,CDK1,CENPF,DHCR24,ERBB3,H2AZ1,MCM2,MCM7,PTTG1,SAPCD2,SQSTM1,UBE2C
diclofenac	chemical drug	2.594	1.34e-06	HERPUD1,MAP1LC3B,SLC2A1,SLC38A2,SQSTM1,TRIB3,WARS1
ERN1	kinase	2.567	3.04e-08	DNAJB11,DNAJC3,EDEM1,ERBB3,HSPA5,MAP1LC3B,SEC24D,SEL1L,SYVN1,WARS1
CDKN1A	kinase	2.538	5.66e-17	ANLN,ASPM,BIRC5,CCNA2,CCNB1,CDC20,CDK1,CENPF,DLGAP5,FANCI,H2AZ1,HSPA5,KIF20A,KIF2C,MAD2L1,MCM2,MCM7,MKI67,NUSAP1,TNC,TOP2A,UBE2C
thapsigargin	chemical toxicant	2.452	8e-09	CALR,COL2A1,DNAJC3,EDEM1,ENO1,HERPUD1,HK2,HMGCR,HSPA5,HSPA9,PFKFB4,PGK1,SYVN1,TPI1
OVOL2	transcription regulator	2.449	4.58e-07	ENO1,HK2,PGAM1,PGK1,PKM,SLC2A1
ARVib-7	chemical reagent	2.449	8.16e-07	BIRC5,CCNA2,KIF2C,MAD2L1,NUSAP1,UBE2C
ARVib-31	chemical reagent	2.449	8.16e-07	BIRC5,CCNA2,KIF2C,MAD2L1,NUSAP1,UBE2C
1,1-diarylethylene-diammonium derivative	chemical reagent	2.449	1.12e-06	BIRC5,CCNA2,CCNB1,CCNB2,CDK1,CENPF
RBL1	transcription regulator	2.449	6.97e-06	CCNA2,CDK1,DHFR,H2AC8,MCM2,MCM7
KAT5	enzyme	2.449	2.3e-05	CALR,COL2A1,HERPUD1,HSPA5,HYOU1,MAD2L1,PDIA4,WARS1
CD 437	chemical drug	2.449	0.00132	ENO1,HMGN2,KIF2C,PGAM1,TMSB10/TMSB4X,TUBA1B
PGR	ligand-dependent nuclear receptor	2.414	0.000598	BRCA2,CCNB1,CCNB2,CDC20,CDK1,ENC1,KIF2C,MAD2L1,TGFBI,TNC
RORC	ligand-dependent nuclear receptor	2.412	2.69e-06	CCNB1,DHCR24,ENO1,HK2,HMGCR,PGAM1,PGK1,PKM,TPI1
rebemadlin	chemical reagent	2.396	1.34e-05	BIRC5,CCNB1,CCNB2,CDK1,HSPA5,HSPA9,PARP1
THBS4	other	2.391	5.03e-08	CALR,COL2A1,HSPA5,HYOU1,MMP16,TNC
torin1	chemical reagent	2.359	2.09e-06	ALDOC,ENO1,GAPDH,HK2,PGAM1,PGK1,PKM,SLC7A11,TPI1
TGFB2	growth factor	2.357	3.72e-06	ABCA1,BIRC5,CCNA2,CCNB1,CDC20,HK2,PFKFB4,TRIB3,UBE2C
PAX3-FOXO1	fusion gene/product	2.333	7.91e-05	ANLN,CALR,CDC20,CDK1,DHFR,ENO1,ERBB3,GAPDH,IGFBP2,TOP2A
ZFP91	transcription regulator	2.236	2.62e-08	CCNA2,CDK1,FADS2,HK2,MAD2L1
FDI6	chemical reagent	2.236	9.12e-08	BRCA2,CCNA2,CCNB1,CDK1,PARP1
eltanexor	chemical drug	2.236	1.31e-06	BRCA2,CCNA2,H3C2,H3C8,MCM2
THEM6	other	2.236	1.53e-06	DNAJB11,EDEM1,HERPUD1,HSPA5,PDIA4
CTLA4	transmembrane receptor	2.236	6.03e-05	CCNA2,H3C2,H3C7,MKI67,TOP2A
ibrutinib	chemical drug	2.236	0.00207	ENO1,GAPDH,HK2,PGAM1,TPI1
OICR-9429	chemical reagent	2.231	2.62e-08	BIRC5,CCNA2,CCNB1,CDK1,MCM2
MPT0B291	chemical reagent	2.227	9.49e-07	DLGAP5,FANCI,HMMR,MKI67,TMPO
TXNIP	other	2.224	3.93e-05	CCNA2,ENO1,GAPDH,PGK1,TPI1
FBXO32	enzyme	2.219	0.000142	CALR,DNAJC3,HERPUD1,HSPA5,HYOU1
ST1926	chemical drug	2.219	0.00265	ENO1,H2AZ1,HMGN2,KIF2C,TMSB10/TMSB4X
PTEN	phosphatase	2.209	0.00027	BIRC5,CCNB1,CCNB2,CDC20,DHFR,ERBB3,GAPDH,HMGCR,IGFBP2,MAD2L1,MKI67,PARP1,PGK1,PKM
docosahexaenoic acid	chemical drug	2.207	0.00466	ABCA1,FADS2,HK2,PDE5A,SLC2A1
imatinib	chemical drug	2.201	7.41e-06	BIRC5,CALR,CCNA2,CCNB1,DNAJB11,HSPA5,HYOU1,MAD2L1,MCM7,PDIA4,PTTG1
palbociclib	chemical drug	2.186	0.000334	B2M,BRCA2,CENPF,MKI67,UBE2C
6-hydroxydopamine	chemical toxicant	2.177	0.000277	CALR,HERPUD1,HSPA5,HSPA9,TRIB3
25-hydroxycholesterol	chemical reagent	2.173	8.9e-05	ABCA1,ACLY,HMGCR,HSPA5,TRIB3
LDHA	enzyme	2.121	8.66e-09	ALDOC,CDK1,ENO1,HK2,PFKFB4,PGK1,PKM,TPI1
Z36	chemical reagent	2	1.76e-05	HERPUD1,HSPA5,MAP1LC3B,TRIB3
pembrolizumab	biologic drug	2	0.00015	B2M,CCNB1,CDK1,MKI67
lipid	chemical - endogenous mammalian	2	0.000163	ABCA1,ACLY,HMGCR,HSPA5
VPC-220010	chemical reagent	2	0.000192	CDC20,DHCR24,HMGCR,UBE2C
bee venom	chemical - endogenous non-mammalian	2	0.000277	CCNB1,MKI67,NUSAP1,SLC7A11,TOP2A
carbamazepine	chemical drug	2	0.00028	HERPUD1,MAP1LC3B,SQSTM1,TRIB3
ELL2	transcription regulator	2	0.000369	DNAJC3,EDEM1,SEC24D,SEL1L
CIP2A	other	2	0.000841	H2BC12,HK2,LUM,PKM
miR-9-5p (and other miRNAs w/seed CUUUGGU)	mature microRNA	2	0.000885	ALDOC,PGAM1,PGK1,PKM
PDCD1	transmembrane receptor	2	0.000932	CCNA2,H3C2,MKI67,TOP2A
TFAM	transcription regulator	2	0.00163	PGAM1,PGK1,PKM,SLC2A1
chenodeoxycholic acid	chemical - endogenous mammalian	2	0.00283	ABCA1,HK2,PKM,SLC2A1
E. coli serotype 0127B8 lipopolysaccharide	chemical - endogenous non-mammalian	2	0.0229	DNAJC3,EDEM1,HSPA5,SLC7A11
EGLN1	enzyme	1.987	0.000885	COL2A1,PGK1,SLC2A1,TPI1
mir-146 (includes others)	microRNA	1.987	0.00466	GAPDH,HK2,PGAM1,PKM
ATF6	transcription regulator	1.985	2.42e-13	CALR,DNAJB11,DNAJC3,HERPUD1,HMMR,HSPA5,HYOU1,MAP1LC3B,PDIA4,SEL1L,SYVN1,UBE2C
CETP	enzyme	1.982	1.28e-05	HERPUD1,HMGCR,HSPA5,PDIA4
MFSD2A	transporter	1.982	5.06e-05	ALDOC,FADS2,HK2,TGFBI
APC	enzyme	1.982	0.00645	ACLY,B2M,BIRC5,CDK1,HK2
CBX5	transcription regulator	1.982	0.00716	BIRC5,H1-2,H2AC18/H2AC19,TGFBI
STAT1	transcription regulator	1.982	0.0438	ABCA1,B2M,BIRC5,SLFN5,TNC,WARS1
PBRM1	other	1.98	5.08e-06	ALDOC,CCNB1,CCNB2,CDK1,CENPF
tosedostat	chemical drug	1.98	2.71e-05	SLC38A2,SLC7A11,TRIB3,WARS1
asciminib	chemical drug	1.98	5.06e-05	HERPUD1,MCM2,MCM7,SQSTM1
miR-1-3p (and other miRNAs w/seed GGAAUGU)	mature microRNA	1.98	0.0285	H3C11,H3C2,IQGAP3,TMSB10/TMSB4X
lactacystin	chemical - protease inhibitor	1.98	0.0309	H2AC16,HSPA5,PPIA,SQSTM1
miR-125b-5p (and other miRNAs w/seed CCCUGAG)	mature microRNA	1.974	0.0048	CCNA2,ERBB3,H4C1,HK2
SPTBN1	other	1.969	1.06e-06	HK2,MKI67,PKM,SLC2A1
MAPK14	kinase	1.969	0.00202	ABCA1,CALR,CCNA2,CCNB1,HMGCR,TOP2A
nelfinavir	chemical drug	1.964	0.00131	AKNA,HERPUD1,SLC7A11,TRIB3
hydroxypropyl-beta-cyclodextrin	chemical drug	1.964	0.00411	ABCA1,HMGCR,LSM4,SQSTM1
farnesol	chemical reagent	1.963	7.49e-06	CCNB1,HERPUD1,HSPA5,PDIA4
cholesterol	chemical - endogenous mammalian	1.952	0.0166	ABCA1,ACLY,HMGCR,HSPA5,MAP1LC3B
deoxycholate	chemical - endogenous mammalian	1.915	3.41e-07	ENO1,GAPDH,HK2,HSPA5,MKI67,PKM,SLC2A1
APP	other	1.911	1.14e-16	ABCA1,ACTG1,ALDOC,CALR,CCNA2,CCNB1,CCNB2,CDK1,DHCR24,ENO1,GAPDH,GSK3B,H2AC7,H2BC5,HERPUD1,HMGCR,HSPA5,HSPA9,HYOU1,IGFBP2,MAP1LC3B,NNAT,PGAM1,PGK1,PKM,PPIA,SLC7A11,SLFN5,SQSTM1,TOP2A,TPI1,TRIB3,TUBA1B,TUBB
DDIT3	transcription regulator	1.911	0.00755	GPC6,HSPA5,TRIB3,WARS1
sirolimus	chemical drug	1.901	1.25e-11	B2M,BIRC5,CCNA2,CCNB2,CDK1,EIF5,ENO1,ERBB3,H4C1,HK2,HSPA5,MAP1LC3B,MKI67,PGK1,PKM,PPIA,SLC2A1,SLC7A11,SQSTM1,TMPO,TOP2A,TPI1,UBA1
SPNS2	transporter	1.89	7.51e-10	ALDOC,BNIP3,ENO1,PGAM1,PGK1,PKM,SLC7A11
INSIG1	other	1.89	4.6e-06	ABCA1,ACLY,DHCR24,FADS2,HMGCR,HSPA5,TRIB3
SP2509	chemical reagent	1.89	0.00243	CCNA2,CENPF,HSPA5,HSPA9,MCM2,MKI67,TNC
gentamicin	chemical drug	1.89	0.00485	CALR,H2AC7,HSPA5,HYOU1,PDIA4,SQSTM1,TUBB
hydrogen peroxide	chemical - endogenous mammalian	1.839	4.33e-06	BIRC5,CCNA2,CCNB1,CDC20,CDK1,DHFR,ENC1,HMGCR,HSPA5,MCM2,PARP1,PDIA4,SLC7A11,TRIB3,WDR26
OSM	cytokine	1.831	8.62e-08	ABCA1,ASAH1,B2M,COL2A1,DHCR24,DNAJC3,ERBB3,GFPT1,HK2,HSPA5,LSM4,MARCKS,MCM7,PGK1,SEL1L,TNC,TOP2A
ARID1A	transcription regulator	1.782	0.000902	BIRC5,CCNB2,ERBB3,HSPA5,MKI67,PARP1,PGAM1,PGK1,PKM,TNC
dactolisib	chemical drug	1.761	6.29e-12	ALDOC,ENO1,ERBB3,GAPDH,MAP1LC3B,PGAM1,PGK1,PKM,SQSTM1,TPI1
arsenic trioxide	chemical drug	1.745	1.84e-07	BNIP3,CALR,CDK1,DHCR24,DNAJB11,HMGCR,HSPA5,HYOU1,MCM7,MKI67,PDIA4,PTTG1,SLC7A11
mir-34 (includes others)	microRNA	1.729	5.12e-05	ADAM12,BIRC5,HK2,MARCKS,PKM,SLC7A11
TP73	transcription regulator	1.718	0.000244	B2M,BIRC5,CCNA2,CCNB1,CDC20,CDK1,DHFR,H2BC11,H2BC9,MCM7,UBE2C
tamoxifen	chemical drug	1.707	5.63e-10	ASAH1,BIRC5,BRCA2,CCNA2,ERBB3,FADS2,FANCI,GAPDH,HMGCR,HSPA5,KIF2C,MKI67,NCAPD2,PKM,SLC2A1,SQSTM1
butyric acid	chemical - endogenous mammalian	1.706	1.84e-07	ABCA1,BIRC5,CCNA2,CCNB1,CCNB2,CDC20,CDK1,DHCR24,H1-2,H2AZ1,HMGCR,MKI67,SLC2A1,TGFBI,TOP2A
GW3965	chemical reagent	1.673	0.000108	ABCA1,CCNA2,CCNB1,CENPF,FADS2,TOP2A
SKIC2	enzyme	1.667	4.55e-12	ENO1,GAPDH,HK2,HMGCR,PGK1,SLC2A1,SLC7A11,TPI1,TRIB3
NB73	chemical reagent	1.633	1.24e-06	BIRC5,CCNA2,CCNB1,CCNB2,CDK1,CENPF
CDK4/6 (family)	group	1.633	4.05e-06	EIF5,ENO1,MARCKS,TPI1,TUBA1B,TUBB
MXD1	transcription regulator	1.633	8.66e-06	CCNA2,CCNB2,CDK1,CENPF,IARS1,TOP2A
MAGI1	enzyme	1.633	0.000255	BRCA2,DHFR,H2BC12,MCM2,TMPO,TUBB
IRF4	transcription regulator	1.633	0.000262	B2M,BNIP3,CCNB1,CDK1,ERBB3,SLC2A1,TMSB10/TMSB4X
NFE2L2	transcription regulator	1.609	5.78e-07	ACTG1,B2M,BNIP3,DNAJB11,DNAJC3,GSK3B,HERPUD1,HK2,HSPA9,HYOU1,MAP1LC3B,PDIA4,SLC2A1,SLC7A11,SQSTM1,TPI1
cycloheximide	chemical reagent	1.546	0.00899	B2M,CALR,COL2A1,GSK3B,IGFBP2,PGK1,SLC2A1
SMARCA4	transcription regulator	1.54	0.000689	ABCA1,ALDOC,BIRC5,BNIP3,CCNA2,DHFR,GAPDH,LUM,PGK1,PKM,SLC2A1,TUBB
3-methyladenine	chemical toxicant	1.528	2.02e-06	CCNA2,CCNB1,GSK3B,HSPA5,MAP1LC3B,SQSTM1
methamphetamine	chemical drug	1.522	0.00499	DNAJC3,H4C15,HERPUD1,HSPA5,PDIA4
celecoxib	chemical drug	1.508	0.000117	BIRC5,CENPF,GSK3B,HSPA5,MKI67,SQSTM1
FOXA1	transcription regulator	1.504	0.000683	ALDOC,ENO1,ERBB3,GAPDH,HK2,PGK1,SLC2A1
Irgm1	enzyme	1.463	1.31e-07	B2M,CCNA2,CCNB1,CCNB2,KIF20A,MKI67,SQSTM1,UBE2C
forskolin	chemical toxicant	1.455	0.00185	ABCA1,ALDOC,BIRC5,CALR,CCNB1,CCNB2,HK2,MAP1LC3B,NNAT,PGK1,SLC2A1,SLC7A11
silibinin	chemical drug	1.445	6.47e-06	BIRC5,CCNB1,CDK1,GSK3B,HK2,SLC2A1
dasatinib	chemical drug	1.432	3.65e-05	CCNB1,CDK1,GAPDH,MKI67,SQSTM1
trans-hydroxytamoxifen	chemical drug	1.414	1.16e-05	CCNA2,CCNB1,ENC1,ERBB3,H2AC18/H2AC19,H2BC21,TOP2A,WARS1
SMARCB1	transcription regulator	1.406	0.0018	BNIP3,CCNA2,CDK1,DHFR,IGFBP2,MCM2
ETV6-RUNX1	fusion gene/product	1.4	0.0109	H4C1,H4C14,H4C15,H4C8,MAD2L1,PCDH18
NGF	growth factor	1.387	0.0216	BIRC5,CDK1,GSK3B,PARP1,SQSTM1
ELAVL1	other	1.38	0.000652	ABCA1,ACLY,B2M,FADS2,SLC7A11,SQSTM1,TOP2A,WARS1
torkinib	chemical drug	1.373	1.29e-07	BIRC5,CCNB1,DHCR24,FANCI,H1-2,H2BC10,H2BC18,HMGCR,PARP1,TOP2A
5-fluoro-2-hydroxycinnamaldehyde	chemical reagent	1.342	3.77e-11	BIRC5,CCNB1,CDC20,CDK1,MAD2L1
5-fluoro-2-benzoyloxycinnamaldehyde	chemical reagent	1.342	3.77e-11	BIRC5,CCNB1,CDC20,CDK1,MAD2L1
NB115	chemical reagent	1.342	1.21e-08	BIRC5,CCNA2,CCNB1,CCNB2,CDK1
TCF4	transcription regulator	1.342	3.79e-08	BIRC5,BNIP3,CCNA2,CCNB2,CDC20,CDK1,EDEM1,HMMR,HYOU1,MAD2L1,MKI67,PDIA4,SEC24D,WARS1
trans-cinnamaldehyde	chemical drug	1.342	6.7e-07	BIRC5,CCNB1,CDC20,CDK1,MAD2L1
BCYRN1	other	1.342	1.78e-06	ERBB3,H2BC6,H3C11,H3C12,H4C14
N-[2,2,2-trichloro-1-(2-naphthylamino)ethyl]-2-furamide	chemical reagent	1.342	2.89e-05	ENO1,GSK3B,MKI67,PGK1,TPI1
everolimus	chemical drug	1.342	3.38e-05	ABCA1,CCNB2,CDK1,SLC2A1,SQSTM1
HFE	transmembrane receptor	1.342	0.000844	B2M,HMGCR,HSPA5,MOXD1,SYVN1
Pam3-Cys-Ser-Lys4	chemical reagent	1.342	0.0106	BNIP3,COL2A1,GAPDH,HK2,SLC2A1
IFNG	cytokine	1.335	2.37e-06	ABCA1,ACLY,B2M,BRCA2,CCNA2,CDC20,CDK1,ENO1,H2AC7,H2BC18,H2BC8,HK2,HMGCR,HSPA5,NEAT1,PKM,PPIA,SLC2A1,SLC7A11,SLFN5,SPON1,SQSTM1,TPI1,TRIL,UBE2C,WARS1
etoposide	chemical drug	1.331	1.09e-05	BIRC5,CCNB1,CDC20,CDK1,HK2,MCM2,PTTG1,SLC2A1,SQSTM1,TOP2A
IL6	cytokine	1.317	3.22e-06	ABCA1,BIRC5,CCNA2,CCNB1,CCNB2,CDC20,CDK1,COL2A1,DHFR,HSPA5,KIF2C,MAD2L1,MKI67,PTTG1,TNC,TOP2A,UBE2C,WARS1
bortezomib	chemical drug	1.31	0.000194	BIRC5,BNIP3,BRCA2,CALR,CCNB1,HSPA5,SQSTM1,TRIB3
PDK1	kinase	1.3	4.05e-06	CCNA2,CCNB1,CCNB2,CDC20,CDK1,HK2
tanespimycin	chemical drug	1.254	1.34e-05	BIRC5,CDK1,HMGCR,HSPA5,HSPA9,IARS1,SLC2A1
resveratrol	chemical drug	1.253	0.000692	BIRC5,CCNA2,CCNB1,HMGCR,HMMR,HSPA5,PKM,SQSTM1
epigallocatechin-gallate	chemical drug	1.219	0.00678	BIRC5,CCNA2,HK2,MKI67,PDIA4,PTTG1,SQSTM1
gefitinib	chemical drug	1.214	0.000201	BIRC5,CCNB1,DHFR,MKI67,PTTG1,SQSTM1,TOP2A
mitomycin C	chemical drug	1.213	0.00119	BIRC5,BRCA2,CCNB2,HSPA5
tetradecanoylphorbol acetate	chemical drug	1.212	0.0356	ABCA1,BIRC5,CCNA2,CDK1,DNAJC3,H4C14,HK2,HSPA5,IGFBP2,KIF2C,PKM,SLC2A1,SLC7A11
IL1B	cytokine	1.207	0.00029	ADAM12,B2M,CCNA2,CDK1,COL2A1,FADS2,GSK3B,H3C1,H3C7,H4C15,H4C8,HK2,HSPA5,NEAT1,PGAM1,SLC2A1,SLC7A11,SYVN1
vitamin K3	chemical drug	1.206	0.000115	HK2,HSPA5,MAP1LC3B,MKI67
PML	transcription regulator	1.206	0.0167	ACTG1,BIRC5,HMGCR,SQSTM1
miR-17-5p (and other miRNAs w/seed AAAGUGC)	mature microRNA	1.192	0.0066	BIRC5,CCNA2,CCNB1,CDK1
homocysteine	chemical - endogenous mammalian	1.191	5.79e-06	ACLY,FADS2,HERPUD1,HMGCR,HSPA5,PKM,TRIB3
TSC2	other	1.177	0.0176	ASAH1,BIRC5,HK2,HSPA5,SLC2A1
nitric oxide	chemical - endogenous mammalian	1.172	0.000412	BIRC5,BNIP3,MKI67,PDIA4,SQSTM1,UBE2C
RBL2	other	1.131	3.76e-05	CCNA2,CCNB1,CCNB2,CDK1,DHFR,GSK3B
ciglitazone	chemical drug	1.131	0.00947	ABCA1,CDK1,IGFBP2,PARP1
H89	chemical drug	1.109	0.00378	ABCA1,COL2A1,MAP1LC3B,MKI67,SQSTM1
4-hydroxytamoxifen	chemical drug	1.109	0.00499	BIRC5,H2AZ1,MKI67,PTTG1,SLC2A1
ceruletide	biologic drug	1.103	0.00348	ACTG1,BIRC5,HSPA5,SQSTM1
SPI1	transcription regulator	1.103	0.0464	CCNA2,CCNB1,CCNB2,CDK1,HK2
AICAR	chemical - endogenous mammalian	1.091	8.06e-06	ABCA1,CCNB1,HK2,HSPA5,HYOU1,MKI67,SQSTM1
HDAC1	enzyme	1.067	1.71e-06	BRCA2,CCNA2,CCNB1,CCNB2,CDK1,COL2A1,DHFR,GSK3B,MCM7,SQSTM1,TOP2A
MACROH2A1	other	1.067	0.00137	ABCA1,BRCA2,PARP1,SLC2A1
cinnamaldehyde	chemical toxicant	1.067	0.00185	MKI67,SLC2A1,SLC7A11,SQSTM1
SPARC	other	1.067	0.0167	BRCA2,H3C4,HK2,SLC7A11
lipopolysaccharide	chemical drug	1.064	1.63e-13	ABCA1,ACLY,ALDOC,ANLN,B2M,BIRC5,CALR,CCNB1,CCNB2,CDK1,DHCR24,DNAJB11,DNAJC3,EDEM1,ENO1,GAPDH,GFPT1,GSK3B,HERPUD1,HK2,HMGCR,HSPA5,HYOU1,MAD2L1,MAP1LC3B,MARCKS,MKI67,NUSAP1,PDIA4,PGAM1,PGK1,PHLDB2,PKM,PPIA,SEC24D,SEL1L,SLC2A1,SLC38A2,SLC7A11,SQSTM1,TMSB10/TMSB4X,TNC,TOP2A,TPI1,TRIB3,TRIL,TUBB,UBA1,UBE2C,WARS1
progesterone	chemical - endogenous mammalian	1.063	1.47e-05	BIRC5,CCNA2,CCNB1,CCNB2,ENC1,ERBB3,HMGCR,IGFBP2,MAD2L1,MCM2,MCM7,MKI67,PKM,SLC2A1,TGFBI
troglitazone	chemical drug	1.059	1.92e-05	ABCA1,BIRC5,CCNB1,EIF5,FADS2,HMGN2,HMMR,HSPA5,MKI67,SLC2A1,TRIB3
POGLUT3	enzyme	1.044	2.49e-06	EDEM1,HSPA5,MAP1LC3B,SQSTM1
IND S1	chemical - kinase inhibitor	1	7.49e-06	ENO1,PGAM1,PGK1,TUBB
SMARCE1	transcription regulator	1	1.28e-05	BRCA2,CCNB1,CDK1,CENPF
IND S7	chemical - kinase inhibitor	1	2.04e-05	ENO1,PGAM1,PGK1,TUBB
MEL S3	chemical - kinase inhibitor	1	2.36e-05	ENO1,PGAM1,PGK1,TUBB
emapalumab	biologic drug	1	3.52e-05	B2M,ERBB3,PGK1,TMSB10/TMSB4X
ATG5	other	1	0.00283	HK2,HSPA5,SLC2A1,SQSTM1
CG (complex)	complex	1	0.00668	B2M,BRCA2,CCNA2,CDK1,HK2,HMGCR,IGFBP2,SLC2A1,TRIB3
SMAD4	transcription regulator	0.985	0.0385	ACLY,COL2A1,MAD2L1,PKM,TNC
IFNA2	cytokine	0.97	0.0179	B2M,BIRC5,H2AC16,PTTG1,SLFN5
calcimycin	chemical reagent	0.951	0.00525	CALR,HERPUD1,HSPA5,SLC2A1
curcumin	chemical drug	0.946	0.0299	ABCA1,BIRC5,CCNB1,CDK1,GSK3B,TOP2A
tretinoin	chemical drug	0.938	0.000553	ABCA1,BIRC5,BNIP3,CALR,CCNA2,CCNB1,CDC20,COL2A1,DLGAP5,EIF5,ENO1,IGFBP2,PARP1,SLC38A2,SLC7A11,SLFN5,TGFBI,TMSB10/TMSB4X,TNC,TOP2A,TPI1,UBA1,UBE2C
sulforafan	chemical drug	0.923	4.85e-05	B2M,BIRC5,CCNB1,ERBB3,GSK3B,MKI67,NEAT1,PGM3,SQSTM1
HSPA5	enzyme	0.9	0.000416	ACLY,BIRC5,HSPA5,MAP1LC3B,PKM
oleic acid	chemical - endogenous mammalian	0.883	0.00206	ABCA1,GAPDH,HK2,HMGCR,HSPA5,MAP1LC3B
Ca2+	chemical - endogenous mammalian	0.882	0.0364	CALR,COL2A1,HMGCR,HSPA5,PTTG1
ESR2	ligand-dependent nuclear receptor	0.845	9.28e-06	ABCA1,BIRC5,BRCA2,CCNA2,DHCR24,ENO1,HMGCR,HMMR,HYOU1,IARS1,LSM4,MAD2L1,MCM2,MCM7,MKI67,SEC24D,SLC38A2
Z-LLL-CHO	chemical - protease inhibitor	0.828	0.000123	BIRC5,CDK1,DHFR,ENO1,GSK3B,HSPA5,HSPA9,PARP1,PPIA,SQSTM1
WNT3A	cytokine	0.822	0.00133	BIRC5,CALR,COL2A1,ERBB3,GSK3B,SLC7A11,TNC,TRIB3
ATP7B	transporter	0.816	1.16e-07	ACLY,CDC20,H1-2,HMGCR,MAD2L1,PTTG1
SIX2	transcription regulator	0.816	1.84e-06	CCNB1,CCNB2,MCM2,NUSAP1,PGK1,TPI1
SORL1	transporter	0.816	0.000598	ABCA1,ADAM12,B2M,COL2A1,HYOU1,TNC
PRKAA1	kinase	0.816	0.000776	CENPF,H2BC21,HMGCR,HSPA5,MMP16,SLC2A1
GLI1	transcription regulator	0.816	0.046	ASPM,COL2A1,IQGAP3,MKI67,PCDH18,PTTG1,TNC
simvastatin	chemical drug	0.806	1.1e-06	ABCA1,BIRC5,ENC1,FADS2,GSK3B,H1-2,HMGCR,MAP1LC3B,MKI67,NEAT1
SB203580	chemical drug	0.799	0.003	BIRC5,CCNB1,CDK1,DNAJC3,ENO1,HK2,HSPA5,PHLDB2,SLC2A1
cyclosporin A	biologic drug	0.78	0.0055	FREM2,HERPUD1,HMGCR,HSPA5,PKM,PPIA,TMSB10/TMSB4X,TUBB
PARP1	enzyme	0.775	0.00947	ABCA1,BRCA2,PARP1,SLC38A2
TWF1	kinase	0.772	7.84e-05	CCNA2,CDC20,EIF5,MAP1LC3B,SQSTM1
CPE	peptidase	0.762	0.000126	H2AC7,H2BC10,HMGCR,IGFBP2
S-nitroso-N-acetyl-DL-penicillamine	chemical reagent	0.762	0.000448	BIRC5,BNIP3,CCNB1,SLC2A1
RNF5	enzyme	0.762	0.00253	CCNA2,CDK1,ENO1,HMGCR
mir-223	microRNA	0.737	0.00219	ABCA1,CCNB1,GFPT1,PARP1,TGFBI
bleomycin	biologic drug	0.735	0.000165	GSK3B,HK2,HSPA5,MAP1LC3B,PTTG1,SLC2A1,SLFN5,SQSTM1,UBE2C
JQ1	chemical reagent	0.726	1.17e-11	CCNA2,DHCR24,H1-2,H2BC10,H3C1,H3C2,HERPUD1,HSPA5,MAP1LC3B,MKI67,SLC7A11,SQSTM1,TOP2A,TUBB
VHL	transcription regulator	0.722	0.00201	BNIP3,EIF5,HK2,MAD2L1,SLC2A1
camptothecin	chemical drug	0.707	5.86e-06	ASPM,BIRC5,BRCA2,CALR,CCNB1,CDK1,ENC1,GAPDH,H3C2,HSPA5,HSPA9,MCM2,PPIA,TGFBI,TUBB
triptolide	chemical drug	0.694	0.00179	BIRC5,HK2,IGFBP2,MKI67,SLC7A11
CEBPD	transcription regulator	0.669	1.28e-05	BIRC5,BRCA2,CCNB1,CCNB2,HK2,SLC2A1,TNC
soy isoflavones	chemical drug	0.655	1.5e-05	CCNB2,MKI67,SQSTM1,UBA1
panobinostat	chemical drug	0.655	7.36e-05	BIRC5,CCNB1,CDK1,ERBB3,PARP1
IKZF1	transcription regulator	0.655	0.00795	B2M,BRCA2,HK2,NEAT1,PGAM1,SLC2A1
tetrachlorodibenzodioxin	chemical toxicant	0.643	0.00377	CCNA2,DHFR,ENC1,ERBB3,MAD2L1,NNAT,PCDH18,SLC2A1,TNC
chrysotile asbestos	chemical toxicant	0.64	8e-07	CCNB2,CDC20,DNAJC3,HSPA5,PDIA4
TWIST1	transcription regulator	0.64	0.00918	ASPM,COL2A1,FREM2,PCDH18,TGFBI
CCND1	transcription regulator	0.632	1.56e-11	ASPM,BIRC5,CCNA2,CENPF,DHCR24,EIF5,ENO1,GPC6,H2BC21,H4C8,KIF20A,KIF2C,MARCKS,MCM7,TPI1,TUBA1B,TUBB
HNF4A	transcription regulator	0.588	3.43e-05	ACLY,ASAH1,B2M,CCNA2,CCNB1,CDK1,EIF5,ENC1,GAPDH,GPC6,GSK3B,H2AC12,H2AC18/H2AC19,H2AC7,H2BC5,H2BC7,H2BC8,H4C14,HSPA5,KIF20A,LSM4,NCAPD2,PFKFB4,PGM3,PKM,SEC24D,SEL1L,SLC2A1,TNC
cisplatin	chemical drug	0.585	6.51e-07	BIRC5,CCNB1,CDK1,ERBB3,H4C14,HK2,HMGCR,HSPA5,HSPA9,MAP1LC3B,MARCKS,MKI67,PARP1,PPIA,SLC2A1,SQSTM1,TMSB10/TMSB4X,TNC,TOP2A,TUBB
LY294002	chemical drug	0.578	3.06e-11	ABCA1,AFF4,BIRC5,BRCA2,CCNA2,CCNB1,DHCR24,DHFR,ERBB3,GSK3B,HERPUD1,HK2,HMGCR,HSPA5,IGFBP2,PGK1,PTTG1,SLC2A1,SLC7A11,TOP2A,UBE2C
miR-16-5p (and other miRNAs w/seed AGCAGCA)	mature microRNA	0.555	0.0104	ANLN,GFPT1,PHLDB2,SQSTM1,TPI1
mibolerone	chemical drug	0.552	1.41e-07	CALR,CDK1,DNAJB11,HSPA5,HYOU1,PGK1,PPIA,TGFBI,TOP2A
mirdametinib	chemical drug	0.547	6.85e-06	ABCA1,ACLY,CCNB1,MKI67,PKM,TGFBI,TNC
paclitaxel	chemical drug	0.523	0.00117	BIRC5,CCNB1,CDC20,KIF20A,MKI67,NNAT,PGK1,TUBA1B
FLCN	other	0.518	0.00115	ASAH1,COL2A1,ENO1,HK2,SLC2A1
TSLP	cytokine	0.513	0.000756	ABCA1,MAP1LC3B,MKI67,SQSTM1
GW9662	chemical reagent	0.478	5.79e-06	ABCA1,ACLY,ENO1,GAPDH,HSPA5,MCM7,PGK1
TO-901317	chemical reagent	0.471	0.00297	ABCA1,ACLY,CCNB1,ENO1,FADS2,HK2
LDL (complex)	complex	0.464	3.31e-08	ABCA1,CDK1,DHCR24,HK2,HMGCR,HSPA5,HYOU1,IGFBP2,MKI67,MMP16,PARP1,SLC2A1,SLC7A11,SQSTM1
TFRC	transporter	0.447	1.49e-07	BNIP3,CCNA2,CCNB1,CDC20,CDK1,HERPUD1,HK2,HSPA5,SLC2A1
ORAI1	ion channel	0.447	0.000319	ENO1,HK2,PFKFB4,PGK1,TPI1
hydrocortisone	chemical - endogenous mammalian	0.447	0.00272	BIRC5,BRCA2,CDK1,NUSAP1,TUBB
NR1H4	ligand-dependent nuclear receptor	0.447	0.0166	HSPA5,PGAM1,SQSTM1,TGFBI,TPI1
IL10RA	transmembrane receptor	0.447	0.0372	BNIP3,LUM,SLC2A1,SLC7A11,SPON1
OGA	enzyme	0.447	0.0391	ACTG1,ALDOC,ERBB3,HMGCR,TGFBI,TNC
PIK3R1	kinase	0.442	8.54e-07	DNAJC3,ERBB3,HSPA5,MKI67,PKM,SLC2A1,TRIB3
FOXO3	transcription regulator	0.421	1.01e-10	ACLY,BIRC5,BNIP3,CCNB1,CCNB2,CDC20,DLGAP5,HMGCR,IARS1,KIF2C,MAP1LC3B,MCM2,MCM7,MKI67,NCAPD2,PTTG1,UBE2C
5-azacytidine	chemical drug	0.415	0.000148	BRCA2,CALR,GSK3B,HK2,HSPA5,TUBB,UBE2C
SB-431542	chemical reagent	0.415	0.0233	ADAM12,BIRC5,DHCR24,PKDCC
KRAS	enzyme	0.41	4.08e-19	ABCA1,ACLY,ALDOC,B2M,BIRC5,BNIP3,CCNA2,CCNB1,CCNB2,CDK1,DHFR,EDEM1,EIF5,ENO1,GAPDH,GFPT1,GPC6,H1-2,H2BC10,H3C1,H3C2,HK2,HSPA5,HYOU1,IGFBP2,LUM,MAP1LC3B,MKI67,PARP1,PHLDB2,PKM,PTTG1,SLC2A1,SLC7A11,SQSTM1,TNC,TOP2A,UBA1
NOTCH3	transcription regulator	0.382	0.000349	ALDOC,BIRC5,DLGAP5,GPC6,GSK3B,PGAM1
ADCYAP1	other	0.378	8.38e-05	CCNA2,H2AZ1,LUM,MCM2,SLC2A1,TGFBI,TMPO,TMSB10/TMSB4X
PPARGC1A	transcription regulator	0.351	0.000838	ABCA1,BNIP3,COL2A1,ENO1,GPC6,GSK3B,HK2,LUM,PGAM1,TRIB3
PPARA	ligand-dependent nuclear receptor	0.342	1.41e-06	ABCA1,CCNA2,CCNB1,CDK1,FADS2,H1-2,H2AZ1,HMGCR,IGFBP2,KIF20A,KIF2C,MAD2L1,MKI67,TOP2A
cantharidin	chemical drug	0.333	0.00152	ACLY,CENPF,DHCR24,FADS2,H3C1,H3C12,H3C13,H3C3,TOP2A
wortmannin	chemical drug	0.296	0.00202	BIRC5,ERBB3,MAP1LC3B,PTTG1,SQSTM1,TPI1
THRB	ligand-dependent nuclear receptor	0.283	2.14e-06	CCNB1,DHCR24,ERBB3,H1-2,H2BC10,H3C1,H3C2,IGFBP2,PTTG1,SLC7A11,TGFBI
FASN	enzyme	0.283	0.000797	ACLY,DHCR24,GSK3B,SLC7A11
budesonide	chemical drug	0.277	0.039	ACTG1,B2M,BNIP3,MAD2L1,WDR26
ANGPT2	growth factor	0.271	0.00987	ABCA1,ADAM12,CALR,GSK3B,HSPA5
PD98059	chemical - kinase inhibitor	0.27	8.83e-08	ABCA1,BIRC5,BNIP3,CCNA2,CCNB1,DNAJC3,EIF5,ENO1,GFPT1,GSK3B,HSPA5,HYOU1,MKI67,PTTG1,SLC2A1,SLC38A2,TOP2A
actinomycin D	biologic drug	0.246	0.0146	ABCA1,BIRC5,COL2A1,GAPDH,SLC2A1
trichostatin A	chemical drug	0.243	1.82e-07	ABCA1,B2M,BRCA2,CCNA2,CCNB2,CDK1,COL2A1,HMGCR,HSPA5,HSPA9,IGFBP2,KIF20A,MAP1LC3B,MCM2,PARP1,SLC2A1,SLC7A11,SQSTM1,TMPO,TMSB10/TMSB4X,TNC,TOP2A
CREBBP	transcription regulator	0.2	0.011	ADAM12,B2M,BIRC5,COL2A1,DHFR,SLC7A11,TNC
metformin	chemical drug	0.191	0.00746	ABCA1,DHFR,ENC1,HSPA5,PARP1,PKM,SLC2A1
poly rI:rC-RNA	biologic drug	0.176	2.93e-06	ABCA1,B2M,BIRC5,BNIP3,CCNA2,CCNB2,CDC20,CDK1,CENPF,H2AC4,H4C14,HSPA5,HSPA9,IARS1,MKI67,SLFN5,TOP2A,WARS1
COLLAGEN(S) (complex)	complex	0.152	0.000138	EDEM1,HERPUD1,IARS1,TNC
clofibrate	chemical drug	0.152	0.00272	ABCA1,CCNB1,CDK1,HMGCR
niacinamide	chemical - endogenous mammalian	0.152	0.00293	CCNB1,GAPDH,H2AZ1,PARP1
ascorbic acid	chemical - endogenous mammalian	0.152	0.00348	CCNB2,HSPA5,IGFBP2,SLC2A1
ethanol	chemical - endogenous mammalian	0.146	2.51e-05	ABCA1,ACLY,ENO1,GAPDH,H3C2,HMGCR,HSPA5,MAP1LC3B,PARP1,PKM,SLC7A11,TPI1,TRIB3
streptozocin	chemical drug	0.133	0.0172	CDK1,GSK3B,HSPA5,MAP1LC3B,SLC2A1,SLC7A11
IGG (complex)	complex	0.128	0.0192	ASAH1,B2M,BIRC5,CALR,HSPA5,TNC
1,2-dithiole-3-thione	chemical reagent	0.098	0.00145	ACTG1,BNIP3,DNAJB11,DNAJC3,PDIA4,TPI1
resiquimod	chemical drug	0.094	0.0149	ACTG1,BNIP3,DNAJC3,HERPUD1,HSPA5,PKM,WARS1
INS	other	0.067	3.17e-06	ACLY,COL2A1,ERBB3,HMGCR,HSPA5,IGFBP2,SLC2A1,SLC7A11,TRIB3
rosiglitazone	chemical drug	0.048	0.00021	ABCA1,ACLY,ASAH1,GAPDH,HSPA5,HSPA9,IGFBP2,MCM7,SLC2A1,SQSTM1,TNC
mir-8 (includes others)	microRNA	0.024	0.0386	ADAM12,DNAJC3,HSPA9,SQSTM1
SP3	transcription regulator	0.014	6.8e-06	ABCA1,BIRC5,COL2A1,DHFR,HSPA5,PGK1,PKM,PTTG1,TNC
raloxifene	chemical drug	0	8.69e-06	CCNB1,ERBB3,H2AC18/H2AC19,H2BC21,LUM,MKI67,PTTG1,TOP2A
PRKCD	kinase	0	0.000967	ABCA1,BIRC5,BNIP3,CCNA2,KIF2C,MAP1LC3B
HAVCR1	other	0	0.00373	B2M,CALR,H3C11,HK2
USP37	peptidase	0	0.0048	AKNA,H2BC17,SLC7A11,TRIB3
N-[N-(3,5-difluorophenacetyl-L-Ala)]-S-phenylglycine t-butyl ester	chemical - protease inhibitor	0	0.00901	COL2A1,DHCR24,HMGCR,TGFBI
mifepristone	chemical drug	0	0.0154	B2M,COL2A1,HSPA5,MAD2L1,SLC2A1,SQSTM1
NFAT5	transcription regulator	0	0.0206	PGK1,SLC2A1,SLC38A2,TNC
estradiol-17beta-benzoate	chemical reagent	0	0.0369	COL2A1,IGFBP2,LUM,MAD2L1
lovastatin	chemical drug	-0.019	3.19e-05	ABCA1,BIRC5,CCNA2,ENC1,H2AZ1,HMGCR,MKI67
SIRT1	transcription regulator	-0.022	4.16e-10	ABCA1,BIRC5,BNIP3,CCNB2,COL2A1,EDEM1,ENO1,GFPT1,H2AZ1,H2BC18,HK2,HMGCR,HSPA5,MAP1LC3B,PARP1,SLC2A1,SLC7A11,SQSTM1
BRCA1	transcription regulator	-0.039	0.000821	BIRC5,BRCA2,CCNB1,CCNB2,MAD2L1,PARP1
melatonin	chemical - endogenous mammalian	-0.056	0.0051	ENO1,HSPA9,MAP1LC3B,SLC7A11,SQSTM1
CTNNB1	transcription regulator	-0.061	5.85e-05	ACLY,BIRC5,CCNA2,COL2A1,ENC1,ERBB3,GAPDH,GSK3B,HK2,HMGCR,IGFBP2,MAP1LC3B,MMP16,PGK1,PKM,SQSTM1,TNC,UBA1
RELA	transcription regulator	-0.064	0.000213	B2M,BIRC5,BRCA2,COL2A1,HSPA9,IGFBP2,LUM,PARP1,PGK1,PKM,TMSB10/TMSB4X
TCR (complex)	complex	-0.068	0.00186	ENO1,HSPA5,HSPA9,PDIA4,PGAM1,PGK1,SLC2A1,TPI1
NFKBIA	transcription regulator	-0.072	0.00161	BNIP3,CCNA2,CCNB1,COL2A1,HK2,HSPA5,TMPO,TNC,UBA1
TGF BETA (family)	group	-0.08	0.00842	ABCA1,ADAM12,BIRC5,BNIP3,MAD2L1,PFKFB4,PGK1,TGFBI
LDLR	transporter	-0.083	5.9e-18	ABCA1,ACLY,ANLN,BIRC5,CCNA2,CCNB1,CCNB2,CDK1,CENPF,FADS2,GAPDH,HK2,HMGCR,HSPA5,KIF20A,KIF2C,MKI67,NUSAP1,SLC2A1,TOP2A,UBE2C
genistein	chemical drug	-0.089	0.00018	ASAH1,BIRC5,CCNB1,CCNB2,CDK1,GFPT1,HMGCR,HSPA5,PFKFB4,SQSTM1
miR-122-5p (miRNAs w/seed GGAGUGU)	mature microRNA	-0.095	0.00119	ABCA1,HMGCR,PKM,SLC7A11
topotecan	chemical drug	-0.102	5.4e-05	BIRC5,CCNB1,ENO1,ERBB3,GPC6,HMMR,NNAT,SLC2A1,TOP2A,TUBB
FOXO4	transcription regulator	-0.113	2.75e-08	ACLY,BNIP3,DHCR24,DNAJC3,HMGCR,HSPA5,MAP1LC3B,PDIA4,SLC2A1
CEBPA	transcription regulator	-0.128	0.00192	ACLY,CCNA2,CCNB2,DHFR,FADS2,GAPDH,GSK3B,HMGCR,HSPA5
IL17A	cytokine	-0.128	0.0384	B2M,BIRC5,COL2A1,SLC2A1,SLC7A11,TNC
TGFB1	growth factor	-0.151	8.46e-11	ABCA1,ACLY,ADAM12,ASPM,B2M,BIRC5,BRCA2,CALR,CCNA2,CCNB1,CCNB2,CDC20,CDK1,CENPF,COL2A1,DHCR24,ENO1,FADS2,GSK3B,HK2,HMGCR,HMGN2,HSPA5,IARS1,IGFBP2,MCM2,MCM7,MKI67,MMP16,NCAPD2,PARP1,PGK1,PKM,SLC2A1,TGFBI,TNC,TOP2A,TPI1,TRIB3
PSEN1	peptidase	-0.152	3.89e-11	ACTG1,ENO1,GAPDH,H2AC7,H2BC5,HMGCR,HSPA5,NNAT,PGAM1,PGK1,PKM,PPIA,SLC38A2,SQSTM1,TPI1,TUBA1B,TUBB,WARS1
TMBIM6	other	-0.152	5.01e-06	EDEM1,HERPUD1,HSPA5,MAP1LC3B
NDRG1	kinase	-0.152	0.000932	ERBB3,MAP1LC3B,PARP1,TNC
cigarette smoke	chemical toxicant	-0.17	0.00055	ABCA1,BIRC5,GSK3B,HSPA5,HSPA9,SLC2A1,SQSTM1
ursolic acid	chemical drug	-0.2	0.000334	BNIP3,HK2,HMGCR,MKI67,SLC38A2
geldanamycin	chemical drug	-0.2	0.0268	BIRC5,CDK1,DLGAP5,HSPA5,PARP1
PPARGC1B	transcription regulator	-0.218	6.89e-05	ABCA1,DHCR24,ENO1,HK2,HMGCR
SOX2	transcription regulator	-0.218	0.035	BIRC5,CCNA2,CDK1,GSK3B,PCDH18,SAPCD2,SLC7A11
BNIP3L	other	-0.243	1.38e-06	CCNA2,CENPF,GAPDH,HK2,PKM,TOP2A
NR4A1	ligand-dependent nuclear receptor	-0.244	0.000429	ACLY,BIRC5,ENO1,GSK3B,HK2,HMGCR,PGK1,UBE2C
DNMT1	enzyme	-0.246	0.0016	BIRC5,CCNA2,CCNB1,CDK1,PGM3,SLC7A11
GSK3B	kinase	-0.246	0.00924	BIRC5,GSK3B,MKI67,SQSTM1
thyroid hormone	chemical - endogenous mammalian	-0.277	0.00477	CCNA2,DNAJC3,HMGCR,IGFBP2,NNAT
uric acid	chemical - endogenous mammalian	-0.283	0.00879	BIRC5,PARP1,PTTG1,SQSTM1
GAPDH	enzyme	-0.293	0.000448	ENO1,GAPDH,SLC38A2,WARS1
EPAS1	transcription regulator	-0.294	2.53e-05	ACLY,ALDOC,BNIP3,ENO1,H1-2,HSPA5,NEAT1,PFKFB4,SLC2A1
YY1	transcription regulator	-0.3	5.73e-16	ABCA1,BIRC5,CALR,CCNA2,CCNB1,CCNB2,H3C3,HK2,HMGCR,HSPA5,KIF20A,KIF2C,MAD2L1,MCM7,MKI67,NCAPD2,NNAT,PKM,SLC2A1,TGFBI,TOP2A
ionomycin	chemical reagent	-0.3	0.00686	DNAJC3,HK2,HSPA5,PKM,SLC2A1
5-fluorouracil	chemical drug	-0.326	1.01e-06	BIRC5,BNIP3,CDK1,GAPDH,IARS1,PGK1,PKM,SLC7A11,SQSTM1,TMSB10/TMSB4X,TPI1,TRIB3,UBE2C
PI3K (family)	group	-0.326	6.54e-05	ABCA1,BIRC5,HSPA5,PKM,SLC2A1,TNC
FOS	transcription regulator	-0.333	2.76e-06	ACTG1,ADAM12,AFF4,BRCA2,CCNA2,ENO1,GSK3B,HK2,HMMR,HSPA5,IGDCC3,NEAT1,PTTG1,TGFBI,TUBB
SLC13A1	transporter	-0.378	1.16e-06	ACLY,ACTG1,EDEM1,GPC6,HK2,HSPA5,IGFBP2
cadmium chloride	chemical toxicant	-0.378	3.2e-06	DNAJC3,GAPDH,HK2,HSPA5,MCM7,PKM,SQSTM1
GnRH analog	biologic drug	-0.378	0.00354	CALR,CDK1,CENPF,MKI67,PPIA,SLC7A11,UBR4
BCR (complex)	complex	-0.389	2.5e-06	CALR,CCNA2,ENO1,GAPDH,GFPT1,HK2,HSPA5,PGAM1,SLC2A1,SLC38A2,TPI1
docetaxel	chemical drug	-0.391	0.00318	BIRC5,CCNB1,CDC20,CDK1,MAD2L1
INTERFERON ALPHA (family)	group	-0.395	0.000773	B2M,CCNA2,CCNB2,CDC20,EDEM1,HMMR,NUSAP1,SLFN5,TRIL,TUBB,WARS1
TRIB3	kinase	-0.401	6.39e-06	HERPUD1,HK2,SLC2A1,SQSTM1,TRIB3
A2M	transporter	-0.404	0.000138	ACLY,GSK3B,HSPA5,SLC2A1
USF1	transcription regulator	-0.447	1.79e-05	ABCA1,B2M,BRCA2,ENO1,HK2,PGK1
RORA	ligand-dependent nuclear receptor	-0.447	4.4e-05	ABCA1,BIRC5,BNIP3,CCNA2,CCNB1,CDK1,DHCR24,HMGCR
napabucasin	chemical drug	-0.447	0.00012	B2M,BIRC5,FADS2,GSK3B,PARP1
ADRB (family)	group	-0.447	0.00154	BNIP3,BRCA2,CCNA2,SLC7A11,SQSTM1
N-acetyl-L-cysteine	chemical drug	-0.447	0.00462	BNIP3,GAPDH,HK2,HSPA5,PARP1,TNC
acetaminophen	chemical drug	-0.447	0.0254	ACTG1,HMGCR,HSPA5,SLC7A11,TUBB
SMAD3	transcription regulator	-0.476	0.000996	ACLY,ADAM12,COL2A1,HK2,HSPA5,LUM,SPON1,TNC
medroxyprogesterone acetate	chemical drug	-0.481	1.35e-15	ACTG1,ANLN,ASAH1,ASPM,BIRC5,BRCA2,CCNA2,CCNB1,CCNB2,CDC20,CDK1,CENPF,DLGAP5,ENC1,ERBB3,IQGAP3,MAD2L1,MCM2,MCM7,NUSAP1,PTTG1,SLC2A1,TMSB10/TMSB4X,TNC
AKT (family)	group	-0.484	0.000187	BIRC5,CDK1,COL2A1,DHCR24,ERBB3,GSK3B,HK2,IGFBP2,SLC2A1,TNC
hydroxyurea	chemical drug	-0.485	8.64e-05	CCNA2,CCNB1,CDK1,MARCKS,MCM2,MCM7
CD40	transmembrane receptor	-0.508	8e-09	BIRC5,CALR,CCNA2,EDEM1,ENO1,GAPDH,GFPT1,HK2,HSPA5,PGAM1,SLC2A1,SLC38A2,SYVN1,TPI1
TNF	cytokine	-0.526	0.01	ABCA1,B2M,BIRC5,CALR,COL2A1,GSK3B,HK2,HMGCR,HMMR,HSPA5,IGFBP2,KIF20A,MMP16,NEAT1,PARP1,PDIA4,PKM,SLC2A1,SLC7A11,SQSTM1,SYVN1,TNC
BHLHE40	transcription regulator	-0.57	0.000925	B2M,BIRC5,GFPT1,H2BC10,HK2,HSPA5,PGK1,SLC2A1
HNF1A-AS1	other	-0.573	6.36e-11	BIRC5,ENO1,H2BC12,H2BC21,H2BC5,KIF2C,UBE2C
TIA1	other	-0.6	0.000113	ASPM,CCNA2,CCNB1,CDK1,MAP1LC3B
EGF	growth factor	-0.627	0.000112	ABCA1,BIRC5,CCNB1,CDK1,ERBB3,GFPT1,GSK3B,H3C1,IGFBP2,MAD2L1,PFKFB4,PTTG1,TNC,TRIB3
GABA	chemical - endogenous mammalian	-0.632	0.000229	ACLY,ASAH1,DHCR24,HERPUD1,HSPA5,HYOU1,MCM2,PDIA4,SLC2A1,UBA1
KAT2B	enzyme	-0.655	4.13e-08	B2M,EDEM1,HK2,HSPA5,PGK1,PKM,SLC2A1
PDX1	transcription regulator	-0.655	0.000158	ACTG1,COL25A1,HSPA5,NNAT,PDIA4,SLC2A1,TRIB3
VEGFA	growth factor	-0.673	0.0115	BIRC5,HSPA5,MKI67,PARP1,TMSB10/TMSB4X,TNC
TLR4	transmembrane receptor	-0.686	0.0399	HK2,HSPA5,PKM,SLC2A1,SLC7A11,SQSTM1
U0126	chemical drug	-0.687	0.00284	ACLY,BIRC5,COL2A1,GSK3B,HERPUD1,HMGCR,HSPA5,NEAT1,NNAT,SLC2A1
lithium chloride	chemical drug	-0.689	0.00144	ACLY,GSK3B,HMGCR,MAP1LC3B,NNAT
PPARG	ligand-dependent nuclear receptor	-0.748	3.18e-06	ABCA1,ACLY,BIRC5,ENO1,GAPDH,HK2,HMGCR,HYOU1,MCM7,MKI67,SLC2A1,SQSTM1,TRIB3,TUBB
CSNK2A1	kinase	-0.762	9.52e-05	CCNA2,CDK1,DHFR,MCM7
HNF1A	transcription regulator	-0.762	0.0387	H4C14,HMGCR,HSPA5,KIF20A,PGK1,SEL1L,TPI1
SIRT3	enzyme	-0.784	0.00119	GSK3B,HSPA5,SLC2A1,SQSTM1
MRTFA	transcription regulator	-0.799	0.000385	ACTG1,ANLN,COL25A1,DHCR24,FADS2,MMP16,TNC
CREB1	transcription regulator	-0.816	0.000175	ABCA1,BIRC5,BNIP3,CCNA2,CCNB1,CCNB2,HERPUD1,HMGCR,HSPA5,MKI67,NNAT,SQSTM1
N6AMT1	enzyme	-0.816	0.000338	ASPM,BRCA2,CENPF,KIF20A,MKI67,ZBTB38
JUN	transcription regulator	-0.816	0.00115	BIRC5,CCNA2,CDC20,CDK1,GSK3B,HK2,IGFBP2,SLC2A1,SLC38A2,TNC
NFKB (complex)	complex	-0.822	0.0409	BIRC5,CCNB1,CCNB2,COL2A1,HSPA9,IGFBP2,SLC2A1,TRIB3
dexamethasone	chemical drug	-0.824	3.95e-10	ABCA1,ACLY,ACTG1,ADAM12,B2M,BIRC5,BNIP3,BRCA2,CALR,CCNA2,DHCR24,DHFR,DLGAP5,DNAJC3,EDEM1,EIF5,ENC1,ENO1,GAPDH,H3C2,H3C8,HERPUD1,HK2,HMGN2,HMMR,HSPA5,HSPA9,IGFBP2,MAP1LC3B,MARCKS,MCM2,MCM7,PFKFB4,PGK1,SLC2A1,SQSTM1,TGFBI,TNC,TOP2A,UBE2C,WARS1
PURPL	other	-0.849	2.49e-06	KIF2C,MAP1LC3B,SQSTM1,TMPO
CITED2	transcription regulator	-0.849	0.0442	B2M,PGK1,SLC38A2,WARS1
NKX2-3	transcription regulator	-0.854	0.0408	ANLN,CCNB2,H2AC18/H2AC19,HMMR
SCD	enzyme	-0.869	2.09e-06	ABCA1,DHCR24,FADS2,HERPUD1,HMGCR,HSPA5,IGFBP2,SLC2A1,TNC
IKBKB	kinase	-0.896	9.45e-05	ABCA1,BRCA2,CCNA2,CCNB1,CCNB2,HK2,IGFBP2,KIF20A,TNC
RBPJ	transcription regulator	-0.896	0.00376	ALDOC,B2M,FADS2,HMMR,SLC2A1,TNC
STK11	kinase	-0.905	4.05e-07	BNIP3,CCNA2,ENO1,GAPDH,LUM,MAP1LC3B,PGK1,PKM,SQSTM1,TOP2A,TPI1,TRIB3
PPARD	ligand-dependent nuclear receptor	-0.928	0.0021	ABCA1,BIRC5,CDK1,ENO1,HMGCR,IGFBP2,PKM
EIF4E	translation regulator	-1	6.03e-05	B2M,BIRC5,BNIP3,FREM2,LSM4,TGFBI,TNC,UBE2C
MANF	other	-1	7.03e-05	BNIP3,HSPA5,MAP1LC3B,SQSTM1
RAD51	enzyme	-1	0.000797	CCNA2,CCNB2,NUSAP1,TOP2A
methapyrilene	chemical drug	-1	0.00136	ACTG1,GSK3B,HMGCR,HSPA5,TUBB
FLT1	kinase	-1	0.00149	BIRC5,COL2A1,DHCR24,MARCKS
PI3K (complex)	complex	-1	0.00188	ABCA1,ADAM12,BIRC5,CCNB1,HK2,HMGCR,IGFBP2
puromycin aminonucleoside	chemical reagent	-1	0.00398	ACTG1,HSPA5,TMSB10/TMSB4X,TUBB
ciprofloxacin	chemical drug	-1	0.00525	ASAH1,DNAJC3,HSPA9,TMPO
RHO	G-protein coupled receptor	-1	0.00788	B2M,CCNA2,DNAJB11,H1-2,HK2
ADORA2A	G-protein coupled receptor	-1	0.00901	ABCA1,ALDOC,GAPDH,PGAM1
ACOX1	enzyme	-1	0.0104	HSPA5,IGFBP2,SQSTM1,TRIB3
EPO	cytokine	-1	0.0111	B2M,DHCR24,GAPDH,H2AZ1,HMGN2,TPI1
ERG	transcription regulator	-1	0.0126	ABCA1,CCNA2,H2BC18,HERPUD1,HMMR,IQGAP3,PHLDB2
REL	transcription regulator	-1	0.0151	ANLN,B2M,BIRC5,DHFR,FADS2
HMGA1	transcription regulator	-1	0.0258	B2M,CCNA2,HMGCR,SEC24D
mir-122 (includes others)	microRNA	-1.029	0.00348	ABCA1,HMGCR,PKM,WARS1
PINK1	kinase	-1.067	9.03e-06	BNIP3,CCNB1,CDK1,SLC2A1
MTTP	transporter	-1.067	9.52e-05	ABCA1,HMGCR,HSPA5,SLC7A11
AKT1	kinase	-1.067	0.000478	ACLY,BIRC5,ENO1,HMGCR,PKM,SLC2A1,SLC7A11,UBE2C
GSK3 (family)	group	-1.067	0.00137	BIRC5,COL2A1,HMGCR,NNAT
MAPK9	kinase	-1.067	0.00396	ACLY,GAPDH,HMGCR,HMGN2,IGFBP2
IMMUNOGLOBULIN (complex)	complex	-1.076	0.000488	ACLY,B2M,BIRC5,CALR,CCNA2,CDK1,ENO1,FADS2,GAPDH,GSK3B,HK2,MAD2L1,MAP1LC3B,MKI67,MOXD1,PGK1,SLC2A1,SLC7A11,SQSTM1
miR-197-3p (and other miRNAs w/seed UCACCAC)	mature microRNA	-1.086	1.06e-06	HSPA5,MAP1LC3B,MKI67,SQSTM1
glutathione	chemical - endogenous mammalian	-1.091	0.000797	BIRC5,HSPA5,SLC7A11,TNC
FN1	other	-1.103	0.00935	BIRC5,DHCR24,MARCKS,SLC2A1,SQSTM1
EHF	transcription regulator	-1.107	3.2e-05	CDK1,COL2A1,H4C8,HK2,PKM,TNC
10E,12Z-octadecadienoic acid	chemical - endogenous mammalian	-1.109	0.000412	ABCA1,ADAM12,BIRC5,DLGAP5,HMMR,TRIB3
SCAP	other	-1.111	2.17e-06	ABCA1,ACLY,ALDOC,FADS2,HMGCR,SQSTM1,TRIB3
HRAS	enzyme	-1.117	0.000286	ACLY,ACTG1,B2M,BIRC5,BNIP3,CCNA2,CCNB1,CDK1,COL2A1,NNAT,SPON1,TMSB10/TMSB4X,TOP2A
IL2	cytokine	-1.134	3.41e-06	ABCA1,CCNA2,CDK1,DHCR24,ENO1,FADS2,GAPDH,H1-2,HK2,HMGCR,HSPA5,MAD2L1,MKI67,NEAT1,PGK1,TPI1,TRIB3
TYA-018	chemical reagent	-1.134	0.000208	BNIP3,CALR,GAPDH,HSPA9,TPI1,TUBA1B,TUBB
AREG	growth factor	-1.175	1.83e-17	BIRC5,CCNA2,CCNB1,CCNB2,CDC20,CENPF,H2AC18/H2AC19,H2BC12,H2BC21,H2BC5,H2BC8,IQGAP3,KIF20A,MKI67,TOP2A
SP600125	chemical drug	-1.182	3.09e-08	ABCA1,CCNA2,CCNB1,CDK1,H2AC18/H2AC19,H2BC10,H2BC21,H2BC6,H2BC7,HSPA5,MAP1LC3B,PARP1,SQSTM1,TRIB3
dimethyl sulfoxide	chemical drug	-1.195	0.00154	ADAM12,BIRC5,BNIP3,CALR,SQSTM1
L-triiodothyronine	chemical - endogenous mammalian	-1.211	0.000183	ABCA1,DHCR24,H2AC18/H2AC19,H2AC4,H3C8,HMGCR,PARP1,PFKFB4,PGK1,PTTG1,SLC2A1,UBA1
COPS5	transcription regulator	-1.213	8.3e-14	BIRC5,CCNA2,CDC20,CENPF,COL2A1,DLGAP5,H1-2,H2BC12,HMMR,MAD2L1,MARCKS,MCM2,MCM7,MKI67,TMPO,TOP2A,TRIB3
gemcitabine	chemical drug	-1.227	2.55e-05	BIRC5,CCNB1,MCM2,PKM,SLC2A1,SQSTM1
NFYA	transcription regulator	-1.231	4e-12	ACLY,CALR,CCNA2,CCNB1,CCNB2,CDK1,HSPA5,PGK1,PKM,PTTG1,TOP2A
NOTCH1	transcription regulator	-1.232	0.009	ERBB3,HK2,IGFBP2,PGK1,PKM,SLC2A1
NFIC	transcription regulator	-1.238	1.39e-06	ADAM12,B2M,CCNB1,COL2A1,HSPA5,NEAT1,PKM,PPIA
EP300	transcription regulator	-1.245	2.43e-08	ADAM12,B2M,BIRC5,COL2A1,DHFR,GSK3B,HK2,HMGCR,MKI67,PARP1,PGK1,PKM,SLC2A1,SLC7A11,TNC,UBE2C
FGFR1	kinase	-1.254	5.58e-05	BIRC5,H1-2,HK2,HSPA5,MKI67,TGFBI,TNC
4-phenylbutyric acid	chemical - endogenous mammalian	-1.269	0.000602	ABCA1,CALR,EDEM1,HSPA5,TRIB3
LEP	growth factor	-1.276	2.45e-06	ACLY,ASAH1,BIRC5,CCNA2,COL2A1,ENO1,FADS2,GAPDH,GSK3B,HMGCR,HSPA5,IGFBP2,MAP1LC3B,TPI1
EGFR	kinase	-1.284	3.8e-07	ASAH1,BIRC5,CCNA2,CDK1,EDEM1,ERBB3,HERPUD1,HK2,HSPA5,MARCKS,PKM,PPIA,SLC2A1,SLC7A11,TNC,UBA1
NONO	transcription regulator	-1.287	0.00168	GSK3B,HK2,PGK1,SLC2A1,SLFN5
KDM8	enzyme	-1.309	1.08e-08	ACLY,DHCR24,ENO1,GAPDH,HERPUD1,HK2,PKM,SLC2A1
lysophosphatidylcholine	chemical - other	-1.342	0.000176	ABCA1,ACLY,FADS2,HMGCR,HSPA5,SQSTM1
MRTFB	transcription regulator	-1.342	0.000208	ACTG1,ANLN,COL25A1,DHCR24,FADS2,PCDH18,SLFN5
HMG20A	transcription regulator	-1.342	0.000534	ACTG1,ALDOC,FADS2,HMGCR,TRIB3
STX18	transporter	-1.342	0.000556	ANLN,CDC20,TGFBI,TNC,TOP2A
nitrofurantoin	chemical drug	-1.342	0.00294	ACTG1,COL2A1,HMGCR,HSPA5,TUBB
TAL1	transcription regulator	-1.342	0.0108	ASPM,CCNB1,KIF20A,MARCKS,MCM2
ERK1/2 (family)	group	-1.354	6.43e-08	ABCA1,ASAH1,B2M,CALR,CDK1,COL2A1,ENO1,HK2,HSPA5,KIF2C,PFKFB4,PKM,SYVN1
dihydrotestosterone	chemical - endogenous mammalian	-1.363	4.44e-07	ABCA1,ACLY,B2M,CCNA2,CCNB1,CDC20,DHCR24,ENO1,GAPDH,H3C12,HK2,HMGCR,IGFBP2,NNAT,SEL1L,SLC2A1,SLC7A11
SP1	transcription regulator	-1.374	2.8e-08	ABCA1,BIRC5,CCNA2,CDK1,COL2A1,DHCR24,DHFR,FADS2,H4C14,HK2,HMGCR,HSPA5,PARP1,PGK1,PKM,PTTG1,SLC2A1,TNC
nickel chloride	chemical toxicant	-1.387	3.13e-05	BNIP3,GAPDH,PGK1,SLC2A1,SQSTM1
RUNX2	transcription regulator	-1.387	0.00108	BIRC5,COL2A1,LUM,MKI67,PCDH18
ERBB3	kinase	-1.387	0.00466	ERBB3,HMMR,TNC,TOP2A
deferoxamine	chemical drug	-1.394	7.57e-06	BNIP3,CCNB1,ENO1,HK2,IGFBP2,MAP1LC3B,PGK1,PKM,SLC2A1
decitabine	chemical drug	-1.399	5.65e-06	ADAM12,B2M,BNIP3,BRCA2,CCNA2,CDK1,HK2,HMMR,HSPA5,HSPA9,IGFBP2,LUM,MCM2,MKI67,TGFBI,TMSB10/TMSB4X,TNC,TOP2A,UBA1
OGT	enzyme	-1.406	0.00154	ACLY,BIRC5,IGFBP2,SQSTM1,TNC
HSF1	transcription regulator	-1.408	0.00102	ACLY,B2M,CCNA2,CDK1,MCM2,MCM7,PGK1
MYB	transcription regulator	-1.413	0.00102	ADAM12,BIRC5,CCNB1,CDK1,HK2,HSPA5
KAT2A	enzyme	-1.414	9.34e-07	ADAM12,B2M,BNIP3,EDEM1,H2AZ1,HSPA5,MAD2L1,PGAM1
AR	ligand-dependent nuclear receptor	-1.421	6.08e-05	ABCA1,BIRC5,CCNA2,DHCR24,ERBB3,HMGCR,HSPA5,KIF2C,MAD2L1,MCM2,NCAPD2,NUSAP1,SLC7A11,TOP2A,UBE2C
CD3 (complex)	complex	-1.442	0.00139	BIRC5,CDK1,CENPF,GAPDH,H2AC18/H2AC19,HMGN2,HSPA5,PDIA4,PGAM1,TMPO,TOP2A
MYCN	transcription regulator	-1.485	2.16e-07	ABCA1,ACTG1,ADAM12,B2M,BIRC5,GAPDH,HK2,PDIA4,SLC2A1,SLC38A2,TPI1,TUBA1B,TUBB
BCL2	transporter	-1.491	0.000534	BNIP3,CDK1,COL2A1,NNAT,SQSTM1
CASR	G-protein coupled receptor	-1.504	1.17e-07	ANLN,BIRC5,CCNB1,CDC20,H2AZ1,MAD2L1,NCAPD2,NUSAP1,PTTG1
VDR	transcription regulator	-1.51	0.000254	ANLN,CCNB1,CDC20,H2AZ1,HK2,MAD2L1,NCAPD2,NUSAP1
PRL	cytokine	-1.526	0.000857	B2M,CCNB1,CCNB2,ENO1,ERBB3,HERPUD1,PDIA4,TUBA1B
IKBKE	kinase	-1.633	1.68e-05	ACLY,ALDOC,PGK1,PGM3,SLC2A1,TPI1
filgrastim	biologic drug	-1.633	0.0454	B2M,ENO1,GAPDH,HSPA9,MCM7,SQSTM1
SMAD7	transcription regulator	-1.671	0.000361	BIRC5,CCNA2,CCNB1,CDK1,COL2A1,TGFBI
SLC15A4	transporter	-1.673	1.48e-05	CCNA2,CCNB2,CDC20,EDEM1,HMMR,NUSAP1,TUBB
IL10	cytokine	-1.673	0.0074	ABCA1,ASAH1,BRCA2,CENPF,MCM2,MKI67,NCAPD2,TOP2A
beta-estradiol	chemical - endogenous mammalian	-1.682	1.01e-13	ABCA1,ACTG1,AFF4,ASAH1,BIRC5,BRCA2,CALR,CCNA2,CCNB1,CCNB2,CDC20,CDK1,CENPF,DHCR24,DLGAP5,DNAJC3,ENC1,ENO1,ERBB3,GSK3B,H2AC18/H2AC19,H2BC21,HERPUD1,HMGCR,HMMR,HSPA5,HSPA9,IARS1,IGFBP2,IQGAP3,LUM,MAD2L1,MCM2,MCM7,MKI67,PARP1,PDIA4,PGK1,PKM,PTTG1,SLC2A1,SLC38A2,SLC7A11,SQSTM1,TMPO,TMSB10/TMSB4X,TNC,TOP2A,TPI1,TUBA1B,UBE2C,ZBTB38
KLF6	transcription regulator	-1.698	7.12e-07	ALDOC,BIRC5,GAPDH,HK2,HSPA5,MKI67,PGAM1,PGK1,PKM,SQSTM1,TPI1
lenalidomide	chemical drug	-1.726	2.77e-06	ACTG1,ENO1,FANCI,H2AC7,H2BC8,H3C4,H4C14,H4C15,HSPA5,SEL1L
SLC37A4	transporter	-1.731	3.19e-06	BNIP3,HSPA5,MAP1LC3B,SQSTM1
BACH1	transcription regulator	-1.732	0.000841	GAPDH,HK2,SLC7A11,SQSTM1
MDM2	enzyme	-1.741	3.56e-05	BIRC5,CCNA2,H2AC18/H2AC19,H2BC21,MCM7,TOP2A
metribolone	chemical reagent	-1.746	4.05e-15	ACLY,AKNA,ALDOC,B2M,CCNA2,DHCR24,EDEM1,EIF5,ENO1,GAPDH,GFPT1,H2AZ1,HK2,HMGCR,HSPA5,KIF20A,PGAM1,PGK1,PGM3,PKM,PPIA,SEC24D,SLC38A2,TPI1
nocodazole	chemical reagent	-1.754	0.000228	ANLN,CCNB1,CDK1,GSK3B,PTTG1
olaparib	chemical drug	-1.77	2.86e-05	ABCA1,BRCA2,CCNA2,CCNB1,CDK1,PARP1
FGF2	growth factor	-1.826	4.02e-07	B2M,BIRC5,BNIP3,CCNA2,CDK1,ENO1,GSK3B,HK2,IGFBP2,MKI67,PGK1,PTTG1,SLC2A1,SQSTM1,TOP2A
IL4	cytokine	-1.833	0.00064	ABCA1,ACTG1,ALDOC,BIRC5,BNIP3,CDK1,H2BC5,HK2,HMGCR,MKI67,PGK1,PKM,SLC2A1,SQSTM1,TGFBI,TNC,TPI1,UBR4
MTORC1 (complex)	complex	-1.846	0.000323	HK2,HMGCR,PKM,SLC2A1
pirinixic acid	chemical toxicant	-1.868	0.000352	ABCA1,ALDOC,BNIP3,CCNA2,CCNB1,CDK1,FADS2,GAPDH,H1-2,HMGCR
GCN2iB	chemical drug	-1.89	1.24e-06	ACTG1,ENO1,GAPDH,PDE5A,PGAM1,PKM,TPI1
mono-(2-ethylhexyl)phthalate	chemical toxicant	-1.89	6.25e-05	ALDOC,ENO1,GAPDH,GFPT1,HK2,PGK1,TPI1
TCF7L2	transcription regulator	-1.914	0.00496	ANLN,BIRC5,DHCR24,ENC1,ERBB3,IGFBP2,NNAT,SQSTM1
SRC	kinase	-1.934	0.00735	CDK1,ENO1,PGK1,SLC2A1
TP63	transcription regulator	-1.938	5.94e-05	CCNA2,CCNB1,CDK1,ERBB3,GAPDH,HK2,IGFBP2,MAD2L1,MKI67,MMP16,SLC7A11,SPON1,TNC,TOP2A
estrogen	chemical drug	-1.941	6.83e-05	ABCA1,CCNB2,DHFR,ERBB3,HMGCR,IGFBP2,MCM7,PTTG1,TOP2A
testosterone	chemical - endogenous mammalian	-1.942	0.00271	DHCR24,ERBB3,HMGCR,HSPA5,PARP1,PDE5A,PDIA4,TOP2A
CD3E	transmembrane receptor	-1.964	0.00283	BNIP3,CCNA2,MCM2,MCM7
ATG7	enzyme	-1.964	0.00495	ACLY,HK2,SLC2A1,SQSTM1
SPRING1	other	-1.969	2.36e-05	ACLY,DHCR24,FADS2,HMGCR
LIN28A	other	-1.969	0.000421	ACLY,CDC20,CDK1,IGFBP2
E2F2	transcription regulator	-1.976	3.33e-08	BIRC5,CCNA2,CCNB1,CCNB2,CDK1,DHFR,MCM2,MCM7
SNHG11	other	-1.98	5.01e-06	CCNB1,ENO1,GSK3B,HK2
cobalt chloride	chemical reagent	-1.98	7.33e-06	ALDOC,BNIP3,ENO1,GAPDH,HK2,PGK1,PKM,SLC2A1
HSPB1	other	-1.98	1.76e-05	CCNA2,CCNB1,CCNB2,CDK1
MAP2K5	kinase	-1.98	0.000242	ACLY,ALDOC,DHCR24,HMGCR
NPAT	transcription regulator	-1.982	3.55e-07	H1-5,H2BC21,H2BC5,H4C14
IER3IP1	other	-1.982	3.19e-06	CDK1,DNAJC3,HSPA5,TRIB3
CNGA3	ion channel	-1.982	1.76e-05	CALR,DNAJC3,EDEM1,HSPA5
EP400	other	-1.982	0.000105	CCNA2,CDC20,CENPF,H2AZ1
isobutylmethylxanthine	chemical toxicant	-1.982	0.000319	ABCA1,ACLY,DHFR,ENC1,GAPDH,TNC,TUBB
Fus	transcription regulator	-1.982	0.000756	H1-2,H2BC10,HSPA5,SLC2A1
D-glucose	chemical - endogenous mammalian	-1.991	1.26e-12	ABCA1,ACLY,ALDOC,ANLN,CALR,CCNB1,CDK1,COL2A1,DNAJB11,DNAJC3,ENO1,GAPDH,GFPT1,HERPUD1,HK2,HMGCR,HSPA5,PARP1,PDIA4,PGAM1,PGK1,PKM,SLC2A1,SQSTM1,TPI1,WARS1
PRKDC	kinase	-1.994	0.000115	ANLN,CCNB1,HK2,PTTG1
mir-155	microRNA	-1.997	0.0136	GAPDH,HK2,PGAM1,PKM
UDP-D-glucose	chemical - endogenous mammalian	-2	1.65e-08	CALR,HSPA5,HYOU1,PDIA4
CENPN	other	-2	7.64e-08	ENO1,HK2,PKM,SLC2A1
4-nitroquinoline-1-oxide	chemical toxicant	-2	4.6e-07	CCNA2,CCNB1,CCNB2,CDK1,MKI67
H2AZ1	other	-2	6.52e-07	BIRC5,DLGAP5,MCM2,MCM7,MKI67,TOP2A
AGTRAP	G-protein coupled receptor	-2	1.92e-06	ENO1,HK2,PGK1,PKM
NSUN6	enzyme	-2	7.8e-05	CDC20,HMMR,MARCKS,TOP2A
TNFRSF9	transmembrane receptor	-2	0.00119	BIRC5,CCNA2,MCM2,MCM7
TPH1	enzyme	-2	0.00149	DLGAP5,H2BC13,H2BC18,LUM
TMPRSS2-ERG	fusion gene/product	-2	0.00697	CCNB1,SLC7A11,TGFBI,TRIB3
SMARCAL1	enzyme	-2	0.00947	ACLY,DHCR24,FADS2,HMGCR
CYTOKINE (family)	group	-2	0.013	ADAM12,BIRC5,IGFBP2,SLC2A1
ARNT2	transcription regulator	-2	0.0333	MCM7,PGK1,SLC2A1,UBA1
AGT	growth factor	-2.066	4.14e-08	ACTG1,ADAM12,ASPM,CALR,CCNB1,CCNB2,CDC20,CDK1,DHFR,GFPT1,GPC6,GSK3B,HMGCR,HSPA5,IGFBP2,KIF20A,LUM,MAD2L1,PARP1,SLC2A1,SLC7A11,TGFBI,TNC,TOP2A
SREBF1	transcription regulator	-2.081	0.00164	ABCA1,ACLY,ALDOC,FADS2,HK2,HMGCR,HSPA5
PKM	kinase	-2.097	1.78e-07	ABCA1,ACLY,ENO1,GAPDH,HK2,MKI67,PKM,SLC2A1
8-bromo-cAMP	chemical reagent	-2.121	4.26e-11	ABCA1,ACTG1,ASAH1,BIRC5,BRCA2,CCNA2,CCNB1,CCNB2,CDC20,CDK1,ENC1,ERBB3,IQGAP3,MAD2L1,MCM2,MCM7,PTTG1,SLC2A1,TMSB10/TMSB4X,TNC
YAP1	transcription regulator	-2.137	1.07e-06	ACLY,ACTG1,ANLN,BIRC5,CCNA2,CCNB1,CDC20,CDK1,COL2A1,HMGCR,MAP1LC3B,MMP16,PKM,TOP2A,TUBB
TAFAZZIN	enzyme	-2.138	0.000169	ALDOC,CCNB1,HMGCR,LUM,MAD2L1,PKM,SLC2A1,TPI1,UBA1
MITF	transcription regulator	-2.138	0.000175	ASAH1,CCNB1,CENPF,COL2A1,KIF20A,MCM2,NCAPD2,UBE2C
BCR-ABL1	fusion gene/product	-2.164	0.000206	BIRC5,HK2,PGK1,PKM,SLC2A1
NQO1	enzyme	-2.191	6.89e-05	BIRC5,ENO1,HK2,PKM,SLC2A1
ESRRA	transcription regulator	-2.208	0.000104	ALDOC,ASAH1,ENO1,GAPDH,HK2,HMGCR,PKM,TOP2A,TPI1
PCGEM1	other	-2.213	1.11e-10	ACLY,DHCR24,ENO1,GAPDH,HK2,PGK1,PKM,SLC2A1
SEL1L	other	-2.213	1.19e-07	DNAJB11,DNAJC3,EDEM1,HERPUD1,HSPA5
L-glutamic acid	chemical - endogenous mammalian	-2.213	0.00136	ACLY,B2M,DHCR24,FADS2,HMGCR
HIF1 (complex)	complex	-2.216	7.5e-06	BIRC5,BNIP3,ENO1,PGK1,PKM,SLC2A1
SLC2A3	transporter	-2.224	3.69e-08	GAPDH,HK2,PGAM1,PKM,TPI1
MYO1B	other	-2.229	2.84e-09	GAPDH,HK2,PGK1,PKM,SLC2A1
MTOR	kinase	-2.234	1.31e-05	ACLY,BIRC5,BNIP3,DHFR,ENO1,HK2,MAP1LC3B,PKM,SLC2A1,SQSTM1,UBE2C
ZNF768	other	-2.236	7.45e-09	CCNB1,CCNB2,CDC20,CDK1,NUSAP1,TOP2A
EWSR1	other	-2.236	3.52e-06	CDK1,DLGAP5,KIF20A,NUSAP1,TOP2A
Sch-23390	chemical drug	-2.236	5.71e-06	DNAJC3,HERPUD1,HSPA5,HSPA9,PDIA4
POU2F2	transcription regulator	-2.236	0.000264	ALDOC,ENO1,H2BC21,MCM7,PFKFB4
EIF6	translation regulator	-2.236	0.000513	ACLY,DHCR24,FADS2,HK2,HMGCR
IL15	cytokine	-2.248	0.00021	ALDOC,ENO1,GAPDH,H2AC18/H2AC19,HK2,MKI67,PDIA4,PGK1,PKM,TOP2A,TPI1
STAT3	transcription regulator	-2.319	0.0103	BIRC5,CCNB1,CDK1,H2AC18/H2AC19,HK2,PDIA4,PGK1,PTTG1,SLC2A1,SLFN5,WARS1
MYOD1	transcription regulator	-2.333	3.26e-07	CCNB2,CDC20,CDK1,CENPF,DHFR,DLGAP5,KIF2C,MKI67,NUSAP1,SLC2A1,TOP2A
KLF5	transcription regulator	-2.37	6.54e-05	BIRC5,CCNA2,CCNB1,CCNB2,CDK1,DHCR24
FOXO1	transcription regulator	-2.373	1.57e-10	ABCA1,ACLY,ANLN,ASPM,BIRC5,BNIP3,CCNB1,CCNB2,CDK1,CENPF,COL2A1,DLGAP5,HMGCR,HSPA5,HYOU1,MAP1LC3B,NUSAP1,TRIB3
ESRRG	ligand-dependent nuclear receptor	-2.374	8.64e-05	ALDOC,ENO1,GAPDH,HK2,PKM,TPI1
CD44	other	-2.392	2.24e-06	ALDOC,BIRC5,CALR,ENO1,HMMR,PFKFB4,PGAM1,PGK1,PKM,SLC2A1
RPTOR	other	-2.396	4.38e-07	BIRC5,DHCR24,ENO1,HK2,HMGCR,PKM,SLC2A1,SQSTM1,TPI1
Brd4	kinase	-2.4	4.63e-05	ENO1,HK2,PGAM1,PGK1,PKM,SLC2A1
E2F (family)	group	-2.408	2.81e-14	CCNA2,CCNB1,CDK1,DHFR,H2AC11,H2AC4,H2AC8,H2BC11,H3C2,H4C14,MAD2L1,MCM2,NUSAP1,UBE2C
NCOA3	transcription regulator	-2.416	3.38e-05	CCNA2,CCNB1,HK2,MCM7,PGK1,SLC2A1
KDM4B	enzyme	-2.425	3.46e-08	CCNB1,CDK1,ENO1,GAPDH,HK2,PKM
KDM1A	enzyme	-2.429	0.00736	BRCA2,CCNA2,CENPF,IGFBP2,MCM2,PHLDB2,PTTG1
sodium arsenite	chemical drug	-2.433	6.97e-06	BIRC5,ENO1,GAPDH,HK2,PGK1,PKM
CD38	enzyme	-2.433	0.000468	ALDOC,BNIP3,HMMR,PKM,SLC2A1,TPI1
PSME3	peptidase	-2.449	4.18e-10	ENO1,GAPDH,HK2,PKM,SLC2A1,TPI1
TGS1	enzyme	-2.449	9.91e-08	CDK1,GFPT1,HERPUD1,HSPA5,HYOU1,TRIB3
TOR1AIP1	other	-2.449	1.57e-07	CCNB2,CDC20,CDK1,CENPF,DLGAP5,TOP2A
TOX	transcription regulator	-2.449	2.65e-06	CCNA2,CCNB1,CDC20,GSK3B,MAD2L1,MCM7
CGA	other	-2.449	3.38e-05	DNAJB11,HERPUD1,HSPA5,HYOU1,NNAT,PDIA4
NR4A3	ligand-dependent nuclear receptor	-2.449	0.0023	CCNB1,CDC20,GSK3B,KIF20A,TRIB3,UBE2C
CD28	transmembrane receptor	-2.449	0.019	CENPF,GAPDH,H2AC18/H2AC19,HK2,HMGN2,PGAM1
AHR	ligand-dependent nuclear receptor	-2.456	5.95e-05	ACLY,CCNA2,CCNB1,CDK1,DHFR,ENO1,HK2,HMGCR,HSPA5,PDE5A,SLC2A1,SLC7A11,TGFBI
IL5	cytokine	-2.53	8.57e-06	ALDOC,BNIP3,ENO1,HMGCR,HMMR,HSPA5,LUM,PKM,SLC2A1,TPI1
TFEB	transcription regulator	-2.538	6.89e-07	ASAH1,CCNB1,CCNB2,HMGCR,HMMR,MAP1LC3B,MCM7,MMP16,PTTG1,SQSTM1,TMPO,TNC,TOP2A
SREBF2	transcription regulator	-2.586	5.17e-06	ABCA1,ACLY,ALDOC,BIRC5,DHCR24,FADS2,HMGCR
POU5F1	transcription regulator	-2.586	0.00275	ALDOC,BIRC5,BNIP3,CCNA2,ENO1,HK2,PARP1,PCDH18
CSF1	cytokine	-2.599	2.3e-07	ABCA1,BIRC5,CCNB1,CDK1,DHCR24,ENO1,HK2,HMGCR,HSPA5,MMP16,PKM,SLC2A1,TPI1
1,4-bis[2-(3,5-dichloropyridyloxy)]benzene	chemical toxicant	-2.608	6.85e-06	CCNA2,CCNB1,CCNB2,CDC20,CDK1,MAD2L1,MCM7
E2F1	transcription regulator	-2.613	1.6e-13	BIRC5,BNIP3,CALR,CCNA2,CCNB1,CCNB2,CDC20,CDK1,COL2A1,DHFR,H2AC18/H2AC19,H2AC4,H2AC8,H2BC11,H4C8,MAD2L1,MCM2,MCM7,MMP16,NUSAP1,PTTG1,SLC7A11,TOP2A
MYBL2	transcription regulator	-2.613	7.5e-08	BIRC5,CCNA2,CCNB1,CCNB2,CDK1,TOP2A,UBE2C
LIN9	other	-2.615	2.17e-11	BIRC5,CCNA2,CCNB1,CDK1,DLGAP5,TMPO,UBE2C
26S PROTEASOME (complex)	complex	-2.626	3.19e-05	BRCA2,CCNA2,CDK1,MAD2L1,MAP1LC3B,SQSTM1,TOP2A
MED1	transcription regulator	-2.63	0.000462	ACLY,BIRC5,CCNB1,CDC20,CDK1,FADS2,MAD2L1
ceapin-A7	chemical reagent	-2.646	4.52e-11	CALR,DNAJB11,HERPUD1,HSPA5,HYOU1,PDIA4,SEL1L
PALMD	other	-2.646	1.2e-10	ALDOC,ENO1,HK2,PGK1,PKM,SLC2A1,TPI1
IGF1	growth factor	-2.65	2.42e-08	ABCA1,BIRC5,CCNA2,CCNB1,CDK1,COL2A1,GAPDH,HMGCR,HSPA5,IGFBP2,MKI67,MMP16,PARP1,PHLDB2,PKM,PTTG1,SLC2A1,TGFBI
VEGF (family)	group	-2.764	6.04e-07	BIRC5,CDC20,CDK1,CENPF,ERBB3,HERPUD1,HK2,HMMR,KIF2C,MAD2L1,MCM2,MKI67,PKDCC,TNC,UBE2C
NRG1	growth factor	-2.773	5.39e-06	ABCA1,BNIP3,CDC20,ERBB3,HK2,HMGCR,HMMR,MARCKS,SLC2A1,TOP2A
RARA	ligand-dependent nuclear receptor	-2.828	0.000336	ABCA1,ASPM,BIRC5,CCNA2,CDK1,CENPF,MAD2L1,PTTG1,SLC7A11
FOXM1	transcription regulator	-2.873	1.83e-17	ASPM,BIRC5,BRCA2,CCNA2,CCNB1,CCNB2,CDC20,CDK1,CENPF,H2BC8,KIF20A,KIF2C,MAP1LC3B,MKI67,PGK1,PTTG1,SQSTM1,TOP2A
dimethyl n-oxalyl-glycine	chemical reagent	-2.897	1.15e-08	ALDOC,BNIP3,ENO1,GAPDH,HK2,PDE5A,PFKFB4,PGAM1,PGK1,SLC2A1,TGFBI,TPI1
PCLAF	other	-2.921	1.54e-13	CCNA2,CCNB1,CCNB2,CDC20,CDK1,MAD2L1,PTTG1,TOP2A,UBE2C
ARNT	transcription regulator	-2.949	4.26e-09	ALDOC,BNIP3,ENO1,GAPDH,HK2,KIF20A,PCDH18,PGK1,SLC2A1,TPI1,UBE2C
INSULIN (family)	group	-2.965	3.42e-09	ABCA1,ACLY,ADAM12,BIRC5,DHFR,FADS2,GAPDH,GSK3B,HK2,HMGCR,HSPA5,HSPA9,IGFBP2,MCM7,PGK1,PKM,PPIA,SLC2A1,SLC38A2,TGFBI,TNC
diethylstilbestrol	chemical drug	-2.983	3.43e-07	CCNA2,CCNB2,CENPF,IGFBP2,IQGAP3,LUM,MAD2L1,MKI67,MOXD1,PTTG1,TGFBI,TOP2A
aflatoxin B1	chemical - endogenous non-mammalian	-3	2.08e-11	ASPM,BRCA2,CCNA2,CDK1,CENPF,DLGAP5,FADS2,HMMR,IQGAP3,KIF20A,MAD2L1,NUSAP1,PTTG1,SLC7A11,TOP2A,UBE2C
TBX2	transcription regulator	-3	1.25e-09	ANLN,CCNA2,CCNB1,CDK1,MAD2L1,MCM2,MCM7,NCAPD2,TRIB3
HGF	growth factor	-3.078	3.92e-07	BIRC5,CDC20,CDK1,CENPF,COL2A1,HK2,HMMR,KIF2C,MAD2L1,MCM2,MKI67,PGAM1,PGK1,PTTG1,UBE2C
RABL6	other	-3.162	5.38e-12	CCNA2,CCNB1,CENPF,HMMR,MAD2L1,MCM2,MCM7,SEL1L,TOP2A,UBE2C
PTGER2	G-protein coupled receptor	-3.162	1.05e-09	ASPM,CCNA2,CCNB2,CENPF,H2AC4,H2AC7,KIF20A,KIF2C,MKI67,NUSAP1
CEBPB	transcription regulator	-3.207	7.19e-16	BIRC5,BRCA2,CCNA2,CCNB2,CDC20,CDK1,DHFR,DLGAP5,GSK3B,H4C1,H4C14,H4C15,H4C8,HMMR,KIF2C,MAP1LC3B,MCM2,MCM7,MKI67,NCAPD2,SLC2A1,SLC38A2,TMPO,TNC,TOP2A,TRIB3,TUBB
E2F3	transcription regulator	-3.719	9.51e-17	AKNA,BIRC5,CCNA2,CCNB1,CCNB2,CDK1,DHFR,H1-2,H2BC11,H2BC8,H3C4,MAD2L1,MCM2,MCM7,NEAT1,PTTG1,TMPO,UBE2C
ERBB2	kinase	-3.72	1.23e-11	ADAM12,ALDOC,ASPM,BIRC5,BNIP3,CCNA2,CCNB1,CCNB2,CDC20,CDK1,CENPF,DHFR,ERBB3,GSK3B,HK2,HMGCR,LUM,MCM2,MCM7,MKI67,MMP16,NCAPD2,PDIA4,PGK1,SLC2A1,TGFBI,TNC,TOP2A,UBE2C
CKAP2L	other	-3.742	5.64e-20	BIRC5,CCNB1,CCNB2,CDC20,CDK1,CENPF,KIF20A,KIF2C,MAD2L1,NCAPD2,PTTG1,TMPO,TUBA1B,UBE2C
HIF1A	transcription regulator	-3.817	7.71e-11	ALDOC,BIRC5,BNIP3,ENO1,GAPDH,H1-2,H2AC17,H2BC12,H4C15,HK2,HSPA5,IGFBP2,MCM7,MKI67,PFKFB4,PGAM1,PGK1,PKM,PPIA,SLC2A1,TPI1
TBX3	transcription regulator	-3.877	2.54e-18	ANLN,ASPM,BIRC5,CCNA2,CCNB1,CCNB2,CDC20,CDK1,DHFR,KIF20A,KIF2C,MAD2L1,MCM2,MCM7,MKI67,MMP16,PTTG1,TNC,TOP2A,UBE2C
CSF2	cytokine	-3.941	4.24e-10	ABCA1,ANLN,BIRC5,CCNA2,CCNB1,CDC20,CDK1,HK2,HMGCR,MKI67,NCAPD2,NUSAP1,SLC2A1,SLC7A11,SQSTM1,TGFBI,TOP2A,TPI1,UBE2C
Eldr	other	-4	3.75e-23	ANLN,ASPM,BIRC5,CCNA2,CCNB1,CDK1,CENPF,DLGAP5,HMMR,IQGAP3,KIF20A,KIF2C,MKI67,PTTG1,TOP2A,UBE2C
ESR1	ligand-dependent nuclear receptor	-4.058	3.76e-07	ACLY,ANLN,ASPM,BIRC5,BRCA2,CCNA2,CCNB1,CDK1,CENPF,DHCR24,ENO1,ERBB3,HMGCR,IGFBP2,KIF20A,MAD2L1,MARCKS,MKI67,PCDH18,PTTG1,SLC38A2,SLC7A11,SQSTM1,TMPO,TRIB3,WARS1
MYC	transcription regulator	-4.175	3.53e-17	ABCA1,ACLY,AFF4,BIRC5,CCNA2,CCNB1,CCNB2,CDC20,CDK1,COL2A1,DHFR,DLGAP5,ENO1,FADS2,GAPDH,GFPT1,H2AZ1,H3C1,H4C14,HK2,HSPA9,KIF20A,KIF2C,LSM4,LUM,MAD2L1,MCM2,MCM7,MKI67,PARP1,PCDH18,PGAM1,PGK1,PKM,PPIA,SLC2A1,TMSB10/TMSB4X,TNC,TPI1,UBE2C

## Sheet: IPA Dis&Func
Cancer annotations have been removed. Multiple annotations indicate reduced death of neurons (highlighted in yellow).	category	annotation	p	z score	molecules
	Organismal Injury and Abnormalities	Abnormal morphology of thorax	1.86e-06	-2.934	ABCA1,ADAM12,AFF4,BIRC5,BNIP3,BRCA2,CALR,CCNB2,COL2A1,DNAJC3,ERBB3,FADS2,GSK3B,H1-2,H1-3,H2AZ1,HMGCR,LUM,PARP1,PDE5A,PGK1,PPIA,SQSTM1,TGFBI,TMPO,TOP2A,TPI1
	Organismal Injury and Abnormalities	Abnormal morphology of thoracic cavity	2.95e-06	-2.934	ABCA1,ADAM12,AFF4,BIRC5,BNIP3,CALR,CCNB2,COL2A1,DNAJC3,ERBB3,FADS2,GSK3B,H1-2,H1-3,H2AZ1,HMGCR,LUM,PARP1,PDE5A,PGK1,PPIA,SQSTM1,TGFBI,TMPO,TOP2A,TPI1
	Cardiovascular System Development and Function,Organismal Development	Vasculogenesis	0.000443	-2.927	ADAM12,B2M,BIRC5,CALR,CDK1,GSK3B,HK2,HSPA5,IGFBP2,KIF2C,LUM,MMP16,PARP1,PKM,PPIA,SLC2A1,SYVN1,TGFBI,TNC,UBA1,WARS1
	Cardiovascular System Development and Function,Organismal Development	Angiogenesis	0.000415	-2.913	ACTG1,ADAM12,B2M,BIRC5,CALR,CDK1,ENO1,GSK3B,HK2,HSPA5,IGFBP2,KIF2C,LUM,MMP16,PARP1,PGK1,PKM,PPIA,SLC2A1,SYVN1,TGFBI,TNC,UBA1,WARS1
	Cardiovascular Disease,Organismal Injury and Abnormalities	Enlargement of heart	0.000437	-2.785	ABCA1,AFF4,BIRC5,BNIP3,DNAJC3,GSK3B,H2AZ1,HMGCR,PARP1,PDE5A,PGK1,PPIA,SQSTM1,TMPO,TOP2A,TPI1
	Organismal Injury and Abnormalities	Abnormal morphology of mediastinum	1.59e-06	-2.77	ABCA1,ADAM12,AFF4,BIRC5,BNIP3,CALR,CCNB2,COL2A1,DNAJC3,ERBB3,FADS2,GSK3B,H1-2,H1-3,H2AZ1,HMGCR,LUM,PARP1,PDE5A,PGK1,PPIA,SQSTM1,TMPO,TOP2A,TPI1
	Cardiovascular Disease,Organismal Injury and Abnormalities	Abnormal morphology of heart	3.35e-06	-2.77	ABCA1,ADAM12,AFF4,BIRC5,BNIP3,CALR,COL2A1,DNAJC3,ERBB3,GSK3B,H1-2,H1-3,H2AZ1,HMGCR,LUM,PARP1,PDE5A,PGK1,PPIA,SQSTM1,TMPO,TOP2A,TPI1
	Cardiovascular Disease,Organismal Injury and Abnormalities	Abnormal morphology of cardiovascular system	1.1e-05	-2.77	ABCA1,ADAM12,AFF4,BIRC5,BNIP3,CALR,COL2A1,DNAJC3,ERBB3,GSK3B,H1-2,H1-3,H2AZ1,H4C1,HMGCR,LUM,PARP1,PDE5A,PGK1,PPIA,SQSTM1,TMPO,TOP2A,TPI1
	Cellular Movement	Migration of cells	8.64e-06	-2.638	ABCA1,ACLY,ACTG1,ADAM12,ANLN,ASPM,BRCA2,CALR,CCNA2,CCNB1,CCNB2,CDC20,CDK1,CENPF,ENO1,ERBB3,FADS2,GAPDH,GSK3B,HK2,HMGCR,HMMR,HSPA5,HSPA9,IGFBP2,KIF2C,LUM,MAP1LC3B,MARCKS,MCM2,MCM7,NEAT1,PARP1,PDE5A,PFKFB4,PKM,PPIA,PTTG1,SAPCD2,SLC2A1,SLC7A11,SQSTM1,TGFBI,TMPO,TMSB10/TMSB4X,TNC,TRIL,UBE2C,WARS1,WDR26,ZBTB38
	Cellular Movement	Cell movement	9.47e-06	-2.582	ABCA1,ACLY,ACTG1,ADAM12,ANLN,ASPM,BRCA2,CALR,CCNA2,CCNB1,CCNB2,CDC20,CDK1,CENPF,COL2A1,ENO1,ERBB3,FADS2,GAPDH,GSK3B,HK2,HMGCR,HMMR,HSPA5,HSPA9,IGFBP2,KIF2C,LUM,MAP1LC3B,MARCKS,MCM2,MCM7,NEAT1,PARP1,PDE5A,PFKFB4,PKM,PPIA,PTTG1,SAPCD2,SLC2A1,SLC7A11,SQSTM1,TGFBI,TMPO,TMSB10/TMSB4X,TNC,TPI1,TRIL,TUBB,UBE2C,WARS1,WDR26,ZBTB38
	Organismal Injury and Abnormalities	Visceromegaly	0.000321	-2.5	ABCA1,AFF4,BIRC5,BNIP3,CALR,DNAJC3,FADS2,GSK3B,H2AZ1,HMGCR,PARP1,PDE5A,PGK1,PPIA,PTTG1,SQSTM1,TGFBI,TMPO,TOP2A,TPI1
	Inflammatory Response,Organismal Injury and Abnormalities	Inflammation of absolute anatomical region	0.000836	-2.318	ABCA1,ACLY,ADAM12,B2M,BIRC5,CALR,CCNB1,COL2A1,DHCR24,DHFR,ENO1,GAPDH,HMGCR,HMMR,HSPA5,LUM,MAP1LC3B,MMP16,PARP1,PDE5A,PGK1,PHLDB2,PKM,PPIA,PTTG1,SEL1L,SLC2A1,SLC7A11,SLFN5,SQSTM1,SYVN1,TNC,TOP2A,TPI1,TUBB,WHAMM
	Nucleic Acid Metabolism	Metabolism of nucleic acid component or derivative	0.00194	-2.306	ABCA1,ACLY,CCNB1,CDK1,ENO1,GFPT1,HK2,MAP1LC3B,PARP1,PDE5A,PGK1,PKM,TMSB10/TMSB4X
	Cell Death and Survival,Organismal Injury and Abnormalities	Cell death of connective tissue cells	9.42e-07	-2.275	ADAM12,ASAH1,BIRC5,BNIP3,BRCA2,CCNB1,CDC20,COL2A1,DHCR24,ENO1,GSK3B,HSPA5,LUM,MAP1LC3B,PARP1,SLC7A11,SYVN1,TNC,TOP2A,UBA1
	Organismal Injury and Abnormalities	Abnormal morphology of body cavity	2.95e-05	-2.224	ABCA1,ADAM12,AFF4,ASAH1,B2M,BIRC5,BNIP3,BRCA2,CALR,CCNB2,COL2A1,DNAJC3,ERBB3,FADS2,GSK3B,H1-2,H1-3,H2AZ1,HMGCR,IGFBP2,LUM,NNAT,PARP1,PDE5A,PGK1,PKDCC,PPIA,PTTG1,SQSTM1,TGFBI,TMPO,TOP2A,TPI1
	Cellular Function and Maintenance,DNA Replication, Recombination, and Repair	DNA replication	1.88e-05	-2.117	BRCA2,CCNA2,CDK1,HMGN2,MCM2,MCM7,PARP1,PGK1,PKM,TMPO,ZBTB38
	Nucleic Acid Metabolism,Small Molecule Biochemistry	Metabolism of nucleotide	0.00164	-2.101	ABCA1,ACLY,CCNB1,CDK1,ENO1,HK2,MAP1LC3B,PARP1,PDE5A,PGK1,PKM,TMSB10/TMSB4X
	Cellular Growth and Proliferation,Connective Tissue Development and Function,Tissue Development	Proliferation of connective tissue cells	2.1e-05	-2.029	BRCA2,CCNA2,CCNB1,CDK1,GSK3B,HMMR,LUM,MAD2L1,MKI67,MMP16,NEAT1,PDE5A,PKM,PTTG1,SLC2A1,SLC7A11,SQSTM1,TMPO,UBE2C
	Cellular Function and Maintenance,DNA Replication, Recombination, and Repair	Metabolism of DNA	1.19e-07	-2.025	ASAH1,BIRC5,BRCA2,CCNA2,CDK1,ENO1,GSK3B,HMGN2,MCM2,MCM7,PARP1,PGK1,PKM,PPIA,TMPO,TOP2A,ZBTB38
	Embryonic Development,Organismal Development	Development of body trunk	9.54e-05	-2.009	ACTG1,ASAH1,B2M,BIRC5,BRCA2,CALR,CCNA2,CCNB1,CCNB2,CDK1,CENPF,COL2A1,DHFR,ERBB3,FADS2,FREM2,GSK3B,HSPA5,IGFBP2,PARP1,PDE5A,PKDCC,PKM,PTTG1,SLC7A11,SQSTM1,TOP2A
	Carbohydrate Metabolism,Small Molecule Biochemistry	Consumption of D-glucose	0.000136	-1.997	ENO1,HK2,PFKFB4,PKM,SLC2A1
	Infectious Diseases,Organismal Injury and Abnormalities	Viral Infection	2.05e-06	-1.996	B2M,CCNA2,DHCR24,DHFR,EDEM1,ENC1,ERBB3,FANCI,GAPDH,GPC6,GSK3B,H1-2,H2AC18/H2AC19,H2BC12,H2BC17,H2BC21,H2BC5,HERPUD1,HMGCR,HMGN2,HSPA5,HSPA9,IARS1,MAP1LC3B,MARCKS,PARP1,PCDH18,PDE5A,PKM,PPIA,PTTG1,SAPCD2,SEL1L,SLC2A1,SLC7A11,SQSTM1,SYVN1,TGFBI,TMPO,TOP2A,TUBB,UBE2C
	Cardiovascular Disease,Organismal Injury and Abnormalities	Arteriosclerosis	5.63e-06	-1.996	ABCA1,ACLY,BIRC5,COL2A1,DHCR24,DHFR,GSK3B,HMGCR,MKI67,PARP1,PDE5A,PKM,PPIA,SLC2A1,SLC7A11,SQSTM1,TUBB
	Cardiovascular Disease,Organismal Injury and Abnormalities	Atherosclerosis	2e-05	-1.996	ABCA1,ACLY,BIRC5,DHCR24,DHFR,GSK3B,HMGCR,MKI67,PARP1,PDE5A,PKM,PPIA,SLC2A1,SLC7A11,SQSTM1,TUBB
	Cardiovascular Disease,Organismal Injury and Abnormalities	Abnormal morphology of heart ventricle	0.00146	-1.996	ABCA1,ADAM12,BIRC5,BNIP3,CALR,ERBB3,GSK3B,HMGCR,PDE5A
	Cellular Assembly and Organization,Organismal Development,Tissue Development	Formation of filaments	9.58e-05	-1.993	ACTG1,BIRC5,BRCA2,CENPF,DLGAP5,GSK3B,HSPA5,KIF2C,LUM,NUSAP1,PHLDB2,TGFBI,TNC,TUBB
	Organismal Injury and Abnormalities	Acute disease	4.58e-06	-1.992	ACLY,ACTG1,B2M,BIRC5,BRCA2,CALR,CCNA2,CDK1,CENPF,COL25A1,COL2A1,DHFR,ERBB3,FANCI,GAPDH,GPC6,H1-2,H2AC18/H2AC19,H2BC12,H2BC21,H2BC5,H3C13,H3C2,H3C3,HK2,HMGCR,HSPA5,IARS1,KIF20A,LUM,MARCKS,MCM7,MKI67,PARP1,PDE5A,PKM,PPIA,PTTG1,SAPCD2,SLC2A1,SLC7A11,SQSTM1,TMSB10/TMSB4X,TNC,TOP2A,TPI1,TUBA1B,TUBB,UBE2C,UBR4,WARS1
	Cellular Assembly and Organization,DNA Replication, Recombination, and Repair	Alignment of chromosomes	7.34e-08	-1.982	BIRC5,CCNA2,DLGAP5,KIF20A,KIF2C,NCAPD2
	Organismal Injury and Abnormalities,Respiratory Disease	Lung injury	0.000669	-1.98	GAPDH,HK2,HMGCR,HSPA5,HYOU1,MAP1LC3B,PKM,SLC2A1,TNC
	Cellular Compromise	Dysfunction of mitochondria	0.0013	-1.953	BNIP3,HSPA5,HSPA9,PARP1
	Cell-To-Cell Signaling and Interaction	Sphere formation by cells	1.63e-06	-1.91	ACLY,ASPM,BIRC5,CDK1,ERBB3,GAPDH,HK2,HMMR,SLC2A1,SLC7A11,TGFBI
	Carbohydrate Metabolism,Small Molecule Biochemistry	Production of lactic acid	0.000163	-1.893	ACLY,ENO1,HK2,PFKFB4,PGK1,PKM,SLC2A1
	Cell Death and Survival,Hair and Skin Development and Function	Cell viability of epithelial cell lines	0.000177	-1.89	BIRC5,BRCA2,FANCI,GSK3B,PPIA,SEL1L,SYVN1,TOP2A
	Energy Production,Nucleic Acid Metabolism,Small Molecule Biochemistry	Synthesis of ATP	5.75e-06	-1.849	CCNB1,CDK1,ENO1,HK2,MAP1LC3B,PARP1,PGK1,PKM,TMSB10/TMSB4X
	Cell Cycle,Cellular Movement	Cytokinesis	2.85e-06	-1.761	ANLN,BIRC5,BRCA2,CCNB1,CDC20,HMMR,KIF20A,NUSAP1,TOP2A,UBE2C
	Cell Death and Survival,Organismal Injury and Abnormalities	Cell death of central nervous system cells	7.31e-05	-1.71	ADAM12,CCNB1,CDK1,GAPDH,GSK3B,HK2,HSPA5,HYOU1,PARP1,SEL1L,SLC2A1
	Cellular Growth and Proliferation	Colony formation	2.2e-09	-1.622	ACLY,AFF4,ASPM,BIRC5,BRCA2,CALR,CCNB1,CDK1,DHCR24,ENO1,ERBB3,H1-3,H2BC17,HMGCR,HMMR,HSPA5,HSPA9,IGFBP2,LUM,MAD2L1,NEAT1,PARP1,PKM,PTTG1,SEL1L,SLC7A11,SLFN5,SQSTM1,UBE2C
	Cellular Assembly and Organization,Cellular Function and Maintenance	Organization of cytoskeleton	8.61e-05	-1.619	ACTG1,ADAM12,ASPM,B2M,BIRC5,CALR,CCNA2,CCNB1,CDC20,CDK1,CENPF,COL25A1,DLGAP5,ENC1,GAPDH,GSK3B,HMMR,HSPA5,KIF2C,MAD2L1,MARCKS,NUSAP1,PARP1,PGAM1,PGK1,PHLDB2,PKM,SQSTM1,TMSB10/TMSB4X,TNC,TUBA1B,TUBB,WHAMM
	Cellular Development,Cellular Growth and Proliferation	Colony formation of cells	2e-08	-1.61	ACLY,AFF4,ASPM,BIRC5,CALR,DHCR24,ENO1,ERBB3,H1-3,H2BC17,HMGCR,HMMR,HSPA5,HSPA9,IGFBP2,LUM,MAD2L1,PARP1,PKM,PTTG1,SEL1L,SLFN5,SQSTM1,UBE2C
	Cellular Assembly and Organization,Cellular Function and Maintenance	Organization of cytoplasm	0.000235	-1.606	ABCA1,ACTG1,ADAM12,ASPM,B2M,BIRC5,CALR,CCNA2,CCNB1,CDC20,CDK1,CENPF,COL25A1,DLGAP5,ENC1,GAPDH,GSK3B,HMMR,HSPA5,KIF2C,MAD2L1,MARCKS,NUSAP1,PARP1,PGAM1,PGK1,PHLDB2,PKM,SQSTM1,TMSB10/TMSB4X,TNC,TUBA1B,TUBB,WHAMM
	Cellular Assembly and Organization	Formation of cytoskeleton	0.00186	-1.555	ACTG1,BIRC5,CENPF,DLGAP5,GSK3B,KIF2C,NUSAP1,PHLDB2,TGFBI,TNC,TUBB
	Neurological Disease,Organismal Injury and Abnormalities	Movement Disorders	0.00087	-1.547	ABCA1,ALDOC,ASAH1,B2M,DHFR,DNAJC3,ERBB3,GAPDH,GPC6,GSK3B,HERPUD1,HMGCR,HSPA5,LUM,NEAT1,NNAT,PARP1,PDE5A,PGK1,PKM,PPIA,SLC2A1,SQSTM1,TPI1,TRIB3,TUBA1B,WDR26
	Organismal Injury and Abnormalities,Respiratory Disease	Lung lesion	3.3e-12	-1.537	ABCA1,ACLY,ADAM12,ALDOC,ANLN,ASAH1,ASPM,B2M,BIRC5,BRCA2,CCNA2,CCNB1,CCNB2,CDC20,CDK1,CENPF,COL25A1,COL2A1,DHCR24,DHFR,DLGAP5,DNAJB11,ENO1,ERBB3,FANCI,FREM2,GAPDH,GPC6,GSK3B,H1-2,H1-4,H2BC10,H2BC12,H2BC21,H2BC5,H2BC9,H3C13,H3C15,H3C2,H3C3,H3C4,HK2,HMGCR,HMMR,HSPA5,HSPA9,HYOU1,IARS1,IGDCC3,IGFBP2,IQGAP3,KIF20A,KIF2C,LUM,MAD2L1,MAP1LC3B,MARCKS,MCM2,MCM7,MKI67,MMP16,MOXD1,NEAT1,NUSAP1,PARP1,PCDH18,PD…
	Cell Cycle,Cellular Assembly and Organization,DNA Replication, Recombination, and Repair	Segregation of chromosomes	2.09e-12	-1.526	BRCA2,CCNA2,CCNB1,CCNB2,CDK1,CENPF,HMMR,KIF2C,MAD2L1,MKI67,NCAPD2,NUSAP1,PTTG1,TOP2A
	Cell Death and Survival,Organismal Injury and Abnormalities	Apoptosis of central nervous system cells	0.000431	-1.499	CCNB1,CDK1,GAPDH,GSK3B,HK2,HSPA5,SEL1L
	Cell Death and Survival	Cell viability	1.77e-11	-1.491	ABCA1,ACLY,ANLN,ASAH1,B2M,BIRC5,BNIP3,BRCA2,CALR,CCNA2,CCNB1,CDK1,DHCR24,ENO1,ERBB3,FANCI,GAPDH,GSK3B,HERPUD1,HK2,HMGCR,HSPA5,HSPA9,HYOU1,IGFBP2,KIF2C,MAD2L1,MAP1LC3B,MARCKS,MCM2,MCM7,NEAT1,PARP1,PCDH18,PKM,PPIA,PTTG1,SEL1L,SLC2A1,SLC7A11,SQSTM1,SYVN1,TGFBI,TMSB10/TMSB4X,TOP2A,TRIB3,TUBA1B,TUBB,UBA1
	Cell Cycle	Interphase	0.000421	-1.448	BIRC5,CCNA2,CCNB1,CDC20,CDK1,CENPF,ERBB3,H2AZ1,HK2,IQGAP3,MAD2L1,MCM2,MCM7,PARP1,PKM,PTTG1,SEL1L,TMPO,TOP2A
	Cellular Assembly and Organization,Cellular Function and Maintenance,Organismal Development,Tissue Development	Formation of microtubules	1.5e-05	-1.432	BIRC5,CENPF,DLGAP5,GSK3B,KIF2C,NUSAP1,TUBB
	Organismal Injury and Abnormalities	Damage of genitourinary system	0.00129	-1.432	B2M,DNAJC3,GSK3B,HMGCR,PARP1,PDE5A,PKM,SLC7A11
	Cell Cycle	M phase	2.93e-09	-1.406	ANLN,BIRC5,BRCA2,CCNB1,CDC20,CDK1,HMMR,KIF20A,MAD2L1,MCM7,NCAPD2,NUSAP1,PTTG1,TOP2A,UBE2C
	Nucleic Acid Metabolism,Small Molecule Biochemistry	Synthesis of purine nucleotide	2.86e-05	-1.404	CCNB1,CDK1,ENO1,HK2,MAP1LC3B,PARP1,PDE5A,PGK1,PKM,TMSB10/TMSB4X
	Nucleic Acid Metabolism,Small Molecule Biochemistry	Synthesis of nucleotide	0.000856	-1.404	ABCA1,CCNB1,CDK1,ENO1,HK2,MAP1LC3B,PARP1,PDE5A,PGK1,PKM,TMSB10/TMSB4X
	Cellular Assembly and Organization,Cellular Function and Maintenance	Microtubule dynamics	0.00058	-1.388	ACTG1,B2M,BIRC5,CCNA2,CDC20,CDK1,CENPF,COL25A1,DLGAP5,ENC1,GAPDH,GSK3B,HMMR,HSPA5,KIF2C,MAD2L1,MARCKS,NUSAP1,PARP1,PGAM1,PGK1,PHLDB2,PKM,SQSTM1,TNC,TUBA1B,TUBB,WHAMM
	Cell Death and Survival,Organismal Injury and Abnormalities	Cell death of fibroblast cell lines	6.2e-06	-1.368	ADAM12,ASAH1,BIRC5,BNIP3,BRCA2,CCNB1,CDC20,ENO1,GSK3B,HSPA5,MAP1LC3B,PARP1,TNC,TOP2A,UBA1
	Cardiovascular Disease,Neurological Disease,Organismal Injury and Abnormalities,Skeletal and Muscular Disorders	Cardiomyopathy	8.5e-07	-1.343	ABCA1,AFF4,BIRC5,BNIP3,BRCA2,CALR,CCNA2,COL2A1,DHFR,EIF5,ERBB3,GAPDH,GSK3B,HK2,HMGCR,IGFBP2,KIF20A,LUM,PARP1,PDE5A,PGK1,PPIA,SLC2A1,SLC7A11,SQSTM1,TMPO,TNC,TOP2A,TPI1,TUBB
	Cell Death and Survival,Renal and Urological System Development and Function	Cell viability of kidney cell lines	3.86e-05	-1.342	BIRC5,BRCA2,HYOU1,PPIA,SEL1L,SLC2A1,SYVN1
	Carbohydrate Metabolism	Uptake of carbohydrate	0.00163	-1.322	ACLY,ERBB3,GFPT1,HK2,HSPA5,PARP1,PKM,SLC2A1,SQSTM1,TRIB3
	Cell Death and Survival,Organismal Injury and Abnormalities	Neuronal cell death	2.36e-05	-1.314	ADAM12,ASAH1,BIRC5,BNIP3,CCNB1,CDK1,COL25A1,ERBB3,GAPDH,GSK3B,HERPUD1,HK2,HMGCR,HSPA5,HYOU1,PARP1,SEL1L,SLC2A1,TRIB3,TUBB,UBA1
	Cell Death and Survival,Organismal Injury and Abnormalities	Apoptosis of connective tissue cells	0.000388	-1.3	ADAM12,BIRC5,BNIP3,COL2A1,DHCR24,GSK3B,HSPA5,LUM,PARP1,SYVN1
	Cellular Assembly and Organization	Assembly of organelle	0.000611	-1.3	ACTG1,BIRC5,BNIP3,BRCA2,CENPF,DLGAP5,EIF5,GSK3B,HSPA5,KIF2C,LUM,MAP1LC3B,MARCKS,NUSAP1,PHLDB2,SLC2A1,SQSTM1,TGFBI,TNC,TUBB
	Carbohydrate Metabolism	Glycolysis of cells	2.47e-05	-1.281	ENO1,GAPDH,GSK3B,HK2,PGAM1,PGK1,PKM,SLC2A1,SLC7A11,TPI1,TRIB3
	Cell Death and Survival,Neurological Disease,Organismal Injury and Abnormalities	Cell death of cortical neurons	0.000127	-1.261	ADAM12,CCNB1,CDK1,GAPDH,GSK3B,HK2,HSPA5,PARP1
	Cell Death and Survival,Neurological Disease,Organismal Injury and Abnormalities	Apoptosis of brain cells	0.00108	-1.254	CCNB1,CDK1,GAPDH,GSK3B,HK2,HSPA5
	Cellular Assembly and Organization,Organismal Development,Tissue Development	Fibrogenesis	3.2e-05	-1.2	ACTG1,BIRC5,BRCA2,CALR,CENPF,DLGAP5,GSK3B,HSPA5,KIF2C,LUM,NUSAP1,PHLDB2,SYVN1,TGFBI,TNC,TUBB
	Cell Death and Survival,Neurological Disease,Organismal Injury and Abnormalities	Cell death of cerebral cortex cells	3.44e-05	-1.165	ADAM12,CCNB1,CDK1,GAPDH,GSK3B,HK2,HSPA5,HYOU1,PARP1,SLC2A1
	Cell Cycle	Mitotic index	6.49e-05	-1.154	BIRC5,IGFBP2,MAD2L1,NUSAP1
	Cell Cycle	G1 phase	0.00037	-1.131	BIRC5,CCNA2,CDK1,ERBB3,H2AZ1,HK2,IQGAP3,MCM2,MCM7,PARP1,PKM,PTTG1,SEL1L,TMPO
	Cell Death and Survival,Organismal Injury and Abnormalities	Apoptosis of neurons	4.67e-05	-1.124	ASAH1,BIRC5,BNIP3,CCNB1,CDK1,COL25A1,ERBB3,GAPDH,GSK3B,HERPUD1,HK2,HSPA5,HYOU1,PARP1,SEL1L
	Cardiovascular System Development and Function	Vascularization	0.000686	-1.114	ADAM12,B2M,HMMR,HYOU1,KIF2C,LUM,MMP16,SYVN1,TNC,WARS1
	Energy Production,Molecular Transport,Nucleic Acid Metabolism,Small Molecule Biochemistry	Concentration of ATP	0.00133	-1.097	ACLY,ENO1,GAPDH,PARP1,PKM,SLC2A1,SQSTM1
	Cellular Development,Connective Tissue Development and Function,Tissue Development	Differentiation of connective tissue cells	4.22e-05	-1.088	AFF4,ASAH1,BNIP3,CALR,CCNA2,CDK1,COL2A1,ERBB3,GSK3B,IGFBP2,LUM,PARP1,PDE5A,PKDCC,PKM,SQSTM1,TNC,TRIB3,TUBB
	Organismal Injury and Abnormalities,Renal and Urological Disease	Injury of kidney	0.000862	-1.067	B2M,DNAJC3,HMGCR,PARP1,PDE5A,PKM,SLC7A11
	Cell Death and Survival,Organismal Injury and Abnormalities	Apoptosis of fibroblast cell lines	0.000106	-1.019	ADAM12,ASAH1,BIRC5,BNIP3,CCNB1,CDC20,GSK3B,HSPA5,PARP1,TNC,TOP2A
	Organismal Injury and Abnormalities	Pulmonary fibrosis or aplastic anemia	2.3e-06	-1	BRCA2,COL2A1,DHFR,FANCI,HK2,HSPA5,MAD2L1,MAP1LC3B,MARCKS,MKI67,MOXD1,PDE5A,PKM,PPIA,SLC2A1,SLC7A11,SPON1,TNC
	Inflammatory Disease,Organismal Injury and Abnormalities,Respiratory Disease	Fibrosis of lung	2.83e-05	-1	COL2A1,DHFR,HK2,HSPA5,MAD2L1,MAP1LC3B,MARCKS,MKI67,MOXD1,PDE5A,PKM,SLC2A1,SLC7A11,SPON1,TNC
	Ophthalmic Disease,Organismal Injury and Abnormalities	Disease of retina	5.52e-05	-0.963	ADAM12,B2M,BNIP3,COL2A1,DHFR,GAPDH,HMGCR,KIF2C,LUM,MAP1LC3B,MMP16,SLC2A1,SLC7A11,SQSTM1,SYVN1,TNC,TOP2A,TUBB,WARS1
	Cardiovascular Disease,Neurological Disease,Organismal Injury and Abnormalities,Skeletal and Muscular Disorders	Myocardial dysfunction	0.001	-0.958	ABCA1,BNIP3,CALR,COL2A1,EIF5,GSK3B,HMGCR,LUM,PDE5A,SLC2A1,TNC,TUBB
	Cardiovascular Disease,Organismal Injury and Abnormalities	Abnormality of left ventricle	0.0013	-0.958	ABCA1,ADAM12,BNIP3,CALR,COL2A1,EIF5,GSK3B,HMGCR,LUM,PDE5A,TNC,TUBB
	Cardiovascular Disease,Neurological Disease,Organismal Injury and Abnormalities,Skeletal and Muscular Disorders	Left ventricular dysfunction	0.00133	-0.958	ABCA1,BNIP3,CALR,COL2A1,EIF5,GSK3B,HMGCR,LUM,PDE5A,TNC,TUBB
	Cardiovascular Disease,Organismal Injury and Abnormalities	Left ventricular heart disease	0.00137	-0.958	ABCA1,ADAM12,BNIP3,CALR,COL2A1,EIF5,GSK3B,HMGCR,LUM,PDE5A,TNC,TUBB
	Connective Tissue Disorders,Inflammatory Disease,Inflammatory Response,Organismal Injury and Abnormalities,Skeletal and Muscular Disorders	Inflammation of joint	1.06e-05	-0.937	ACLY,ADAM12,B2M,BIRC5,CALR,CCNB1,COL2A1,DHFR,ENO1,HMGCR,HMMR,HSPA5,LUM,MMP16,PARP1,PGK1,PKM,PPIA,SEL1L,SLC2A1,SLC7A11,SLFN5,SYVN1,TNC,TPI1,TUBB,WHAMM
	Cardiovascular Disease,Organismal Injury and Abnormalities	Dysfunction of heart	0.000304	-0.915	ABCA1,BNIP3,BRCA2,CALR,COL2A1,EIF5,GSK3B,HMGCR,LUM,PDE5A,SLC2A1,TNC,TUBB
	Cellular Development,Cellular Growth and Proliferation,Embryonic Development	Proliferation of embryonic cell lines	0.00132	-0.863	BIRC5,CCNB1,CCNB2,DLGAP5,ENC1,IGFBP2,PARP1,PKM,PTTG1
	Cardiovascular Disease,Organismal Injury and Abnormalities	Foam cells	3.06e-05	-0.832	ABCA1,DHCR24,GSK3B,PARP1,PPIA
	Neurological Disease,Organismal Injury and Abnormalities	Motor dysfunction or movement disorder	0.000454	-0.831	ABCA1,ALDOC,ASAH1,B2M,BRCA2,DHFR,DNAJC3,ERBB3,GAPDH,GPC6,GSK3B,HERPUD1,HMGCR,HSPA5,LUM,NEAT1,NNAT,PARP1,PDE5A,PGK1,PKM,PPIA,SLC2A1,SQSTM1,TPI1,TRIB3,TUBA1B,WDR26
	Cell-To-Cell Signaling and Interaction,Hematological System Development and Function,Inflammatory Response	Aggregation of blood platelets	0.00194	-0.811	ACTG1,FADS2,GSK3B,PDIA4,PKDCC,PPIA,SLC7A11
	Connective Tissue Disorders,Inflammatory Disease,Organismal Injury and Abnormalities,Skeletal and Muscular Disorders	Rheumatic Disease	1.74e-05	-0.805	ACLY,ADAM12,B2M,BIRC5,CALR,CCNB1,COL2A1,DHFR,ENO1,HMGCR,HMMR,HSPA5,LUM,MMP16,PARP1,PDE5A,PGK1,PKM,PPIA,SEL1L,SLC2A1,SLC7A11,SLFN5,SYVN1,TNC,TPI1,TUBB,UBA1,WHAMM
	Cellular Function and Maintenance,DNA Replication, Recombination, and Repair	Degradation of DNA	0.000103	-0.762	ASAH1,BIRC5,BRCA2,ENO1,GSK3B,PARP1,PPIA,TOP2A
	Organismal Injury and Abnormalities,Skeletal and Muscular Disorders	Abnormality of limb	3.23e-05	-0.728	B2M,COL25A1,COL2A1,FREM2,GPC6,GSK3B,LUM,MMP16,PARP1,PKDCC,PPIA,SPON1,SQSTM1,TMPO
	Cell Death and Survival,Cellular Function and Maintenance,DNA Replication, Recombination, and Repair	Fragmentation of DNA	0.000226	-0.674	ASAH1,BIRC5,ENO1,GSK3B,PARP1,PPIA,TOP2A
	Cell Death and Survival,Organismal Injury and Abnormalities,Renal and Urological Disease	Cell death of kidney cell lines	2.34e-05	-0.669	BIRC5,BNIP3,BRCA2,CCNB1,CENPF,GAPDH,GSK3B,HK2,HSPA5,HYOU1,SYVN1,TRIB3
	Cell Death and Survival,Neurological Disease,Organismal Injury and Abnormalities	Apoptosis of cortical neurons	0.000685	-0.651	CCNB1,CDK1,GSK3B,HK2,HSPA5
	Cellular Function and Maintenance	Metabolism of macromolecule	1.55e-09	-0.617	ABCA1,ADAM12,ASAH1,BIRC5,BRCA2,CALR,CCNA2,CDK1,COL25A1,DHFR,EDEM1,EIF5,ENC1,ENO1,GAPDH,GSK3B,H1-5,H2AZ1,HERPUD1,HMGCR,HMGN2,HSPA5,IGFBP2,MAD2L1,MCM2,MCM7,MMP16,PARP1,PGK1,PKM,PPIA,SEL1L,SQSTM1,SYVN1,TMPO,TOP2A,UBE2C,UBR4,WARS1,ZBTB38
	Cell Death and Survival,Organismal Injury and Abnormalities	Cell death of lymphatic system cells	0.00191	-0.567	BIRC5,CCNB1,CDK1,GAPDH,GSK3B,H1-2,HSPA5,MAD2L1,PARP1,SYVN1,TOP2A
	Cardiovascular Disease,Organismal Injury and Abnormalities	Vascular lesion	1.4e-06	-0.53	ABCA1,DHCR24,DHFR,GSK3B,H4C1,H4C8,HSPA5,LUM,MAD2L1,MCM2,MCM7,PARP1,PPIA,TGFBI,TMPO
	Cell Death and Survival,Organismal Injury and Abnormalities,Renal and Urological Disease	Apoptosis of kidney cell lines	0.00115	-0.524	BIRC5,CCNB1,CENPF,GSK3B,HSPA5,HYOU1,SYVN1,TRIB3
	Cell Cycle	Cell cycle progression	1.53e-08	-0.495	ADAM12,AFF4,ANLN,ASPM,BIRC5,BRCA2,CALR,CCNA2,CCNB1,CCNB2,CDC20,CDK1,CENPF,DHFR,DLGAP5,ERBB3,GSK3B,HSPA5,HSPA9,IGFBP2,KIF2C,MAD2L1,MARCKS,MCM7,MKI67,NUSAP1,PARP1,PTTG1,TMPO,TNC,TOP2A,TUBB,UBE2C
	Cell Death and Survival,Organismal Injury and Abnormalities	Cell death of blood cells	0.000199	-0.488	ASAH1,BIRC5,CCNB1,CDK1,GAPDH,GSK3B,H1-2,HSPA5,HSPA9,PARP1,PKM,PPIA,SLC2A1,SLC7A11,SYVN1,TNC,TOP2A,TUBB
	DNA Replication, Recombination, and Repair,Nucleic Acid Metabolism,Small Molecule Biochemistry	Hydrolysis of nucleotide	2.57e-05	-0.456	CALR,CDK1,EIF5,HSPA5,PDE5A,TOP2A,UBA1
	Cardiovascular Disease,Cell Death and Survival,Neurological Disease,Organismal Injury and Abnormalities,Skeletal and Muscular Disorders	Cell death of cardiomyocytes	0.000857	-0.431	BIRC5,BNIP3,BRCA2,CALR,GAPDH,GSK3B,HK2,PARP1
	Cell Cycle	Mitosis	7.78e-10	-0.386	ANLN,BIRC5,BRCA2,CCNA2,CCNB1,CCNB2,CDC20,CDK1,CENPF,DLGAP5,ERBB3,GSK3B,IGFBP2,KIF2C,MAD2L1,MARCKS,MKI67,NUSAP1,PTTG1,TNC,TOP2A,TUBB,UBE2C
	Cell Death and Survival,Embryonic Development,Organismal Injury and Abnormalities	Cell death of embryonic cell lines	0.000752	-0.332	BIRC5,BNIP3,CENPF,GAPDH,GSK3B,HK2,HSPA5,PARP1,SYVN1,TOP2A,TRIB3
	Cellular Development,Connective Tissue Development and Function,Tissue Development	Differentiation of stromal cells	0.000333	-0.313	CALR,GSK3B,PARP1,PDE5A
	Cellular Development,Connective Tissue Development and Function	Differentiation of fibroblast cell lines	0.00161	-0.205	AFF4,CCNA2,ENC1,H2AZ1,HSPA5,IGFBP2,TRIB3
	Cell Death and Survival,Organismal Injury and Abnormalities,Renal and Urological Disease	Necrosis of kidney	4.15e-06	-0.172	BIRC5,BNIP3,BRCA2,CCNB1,CENPF,GAPDH,GFPT1,GSK3B,HK2,HSPA5,HYOU1,PARP1,PKM,SYVN1,TRIB3
	Carbohydrate Metabolism	Metabolism of carbohydrate	4.95e-05	-0.126	AFF4,ALDOC,ASAH1,COL2A1,ENO1,GAPDH,GFPT1,GSK3B,HK2,HMMR,HSPA5,NNAT,PARP1,PGAM1,PGK1,PGM3,PKM,SLC2A1,TPI1
	Organismal Injury and Abnormalities	Non-malignant disorder	2.7e-11	-0.117	ABCA1,ACLY,ACTG1,ADAM12,AKNA,ALDOC,ASAH1,B2M,BIRC5,BNIP3,BRCA2,CALR,CCNA2,CCNB1,CCNB2,CDK1,COL2A1,DHFR,ENC1,ERBB3,GPC6,GSK3B,H1-5,H2AC4,H2AC8,H2BC10,H3C1,H4C1,HMGCR,HSPA5,HSPA9,IGFBP2,KIF20A,LUM,MARCKS,MCM2,MCM7,MKI67,MMP16,NUSAP1,PDE5A,PDIA4,PFKFB4,PHLDB2,PPIA,PTTG1,SEC24D,SLC2A1,SLC7A11,SQSTM1,TGFBI,TMSB10/TMSB4X,TNC,TOP2A,TRIB3,WDR26
	Cell Morphology,Cellular Function and Maintenance,Connective Tissue Development and Function	Autophagy of fibroblast cell lines	1.79e-05	0	BNIP3,GSK3B,PKM,SQSTM1,UBR4
	Cell Death and Survival,Organismal Injury and Abnormalities	Apoptosis of neuroblastoma cell lines	6.61e-05	0	BIRC5,ENO1,GSK3B,HSPA5,PARP1,SYVN1,TMSB10/TMSB4X
	Endocrine System Disorders,Hematological Disease,Metabolic Disease,Organismal Injury and Abnormalities	Hyperglycemia	0.00097	0	B2M,DNAJC3,PTTG1,SEL1L,SLC2A1,SQSTM1,TRIB3
	Cell Death and Survival,Organismal Injury and Abnormalities,Renal and Urological Disease	Cell death of kidney cells	1.1e-05	0.052	BIRC5,BNIP3,BRCA2,CCNB1,CENPF,GAPDH,GFPT1,GSK3B,HK2,HSPA5,HYOU1,PKM,SYVN1,TRIB3
	Cellular Compromise,Cellular Function and Maintenance	Endoplasmic reticulum stress response	4.24e-08	0.059	BNIP3,CALR,GSK3B,HERPUD1,HSPA5,HYOU1,NNAT,SEL1L,SLC38A2,SQSTM1,SYVN1,TRIB3
	Cell Death and Survival,Organismal Injury and Abnormalities,Skeletal and Muscular Disorders	Cell death of muscle cells	0.00193	0.101	ADAM12,BIRC5,BNIP3,BRCA2,CALR,GAPDH,GSK3B,HK2,MKI67,PARP1
	Neurological Disease,Organismal Injury and Abnormalities	Neurogenic lesion	0.000235	0.152	ABCA1,ACLY,ADAM12,AFF4,AKNA,ALDOC,ANLN,ASPM,BIRC5,BRCA2,CALR,CCNA2,CCNB1,CDK1,CENPF,COL25A1,COL2A1,DHFR,DLGAP5,DNAJC3,EDEM1,ENC1,ERBB3,FADS2,FANCI,FREM2,GAPDH,GFPT1,GPC6,GSK3B,H1-4,H2AC17,H2AZ1,H2BC11,H2BC12,H2BC8,H3C11,H3C13,H3C2,H3C7,H3C8,H4C1,H4C8,HMGCR,HMMR,HSPA9,HYOU1,IARS1,IGFBP2,IQGAP3,KIF20A,KIF2C,LUM,MAD2L1,MCM2,MCM7,MKI67,MMP16,NCAPD2,NUSAP1,PARP1,PCDH18,PDIA4,PGK1,PGM3,PHLDB2,PKDCC,PKM…
	Neurological Disease,Organismal Injury and Abnormalities	Brain lesion	0.000528	0.152	ABCA1,ACLY,ADAM12,AFF4,AKNA,ALDOC,ANLN,ASPM,BIRC5,BRCA2,CALR,CCNA2,CCNB1,CDK1,CENPF,COL25A1,COL2A1,DHFR,DLGAP5,DNAJC3,EDEM1,ENC1,ERBB3,FADS2,FANCI,FREM2,GAPDH,GFPT1,GPC6,GSK3B,H1-4,H2AC17,H2AZ1,H2BC11,H2BC12,H2BC8,H3C11,H3C13,H3C2,H3C7,H3C8,HMGCR,HMMR,HSPA9,HYOU1,IARS1,IGFBP2,IQGAP3,KIF20A,KIF2C,LUM,MAD2L1,MCM2,MCM7,MKI67,MMP16,NCAPD2,NUSAP1,PARP1,PCDH18,PDIA4,PGK1,PGM3,PHLDB2,PKDCC,PKM,PPIA,SEC2…
	Cell-To-Cell Signaling and Interaction,Cellular Compromise	Stress response of cells	0.000199	0.218	BNIP3,CALR,HSPA5,HSPA9,NNAT,SLC38A2,SQSTM1
	Metabolic Disease,Organismal Injury and Abnormalities	Glucose metabolism disorder	1.6e-07	0.248	ABCA1,B2M,BRCA2,CALR,CDC20,COL25A1,COL2A1,DHFR,DNAJB11,DNAJC3,ENO1,ERBB3,FADS2,GAPDH,GFPT1,GSK3B,H2BC17,H2BC7,H3C11,H3C15,H3C2,HERPUD1,HK2,HMGCR,HSPA5,HYOU1,IGFBP2,KIF2C,MAP1LC3B,MKI67,MOXD1,PARP1,PDE5A,PGAM1,PKM,PPIA,PTTG1,SEL1L,SLC2A1,SLC7A11,SQSTM1,TGFBI,TMSB10/TMSB4X,TNC,TOP2A,TRIB3,TUBB
	Cell Death and Survival,Organismal Injury and Abnormalities	Necrosis of epithelial tissue	0.000151	0.283	BIRC5,BNIP3,CALR,CENPF,ERBB3,GAPDH,GSK3B,HK2,HSPA5,LUM,MAP1LC3B,PARP1,PKM,PPIA,SEL1L,SLC2A1,SYVN1,TRIB3
	Organismal Survival	Survival of organism	0.000278	0.301	ASAH1,ASPM,B2M,BIRC5,BRCA2,CALR,ERBB3,GSK3B,HK2,HYOU1,IGFBP2,MCM2,MKI67,PARP1,PDE5A,PKM,SLC2A1,SLC7A11,SPON1,TOP2A,TRIB3,WARS1
	Tissue Morphology	Quantity of cells	0.000124	0.331	ABCA1,ADAM12,ASAH1,ASPM,B2M,BIRC5,BRCA2,CALR,CCNB1,CCNB2,CDC20,CDK1,COL25A1,DHFR,DNAJC3,ENO1,ERBB3,FADS2,FANCI,GFPT1,GSK3B,HSPA5,HSPA9,IGFBP2,LUM,MAD2L1,MKI67,PARP1,PKM,PPIA,PTTG1,SAPCD2,SLC2A1,SQSTM1,SYVN1,TGFBI,TMPO,TNC,WHAMM
	Cell Death and Survival	Apoptosis	1.96e-08	0.34	ABCA1,ACLY,ADAM12,ASAH1,B2M,BIRC5,BNIP3,BRCA2,CALR,CCNA2,CCNB1,CDC20,CDK1,CENPF,COL25A1,COL2A1,DHCR24,DHFR,DNAJC3,ENO1,ERBB3,FANCI,GAPDH,GFPT1,GSK3B,H1-2,H2AZ1,HERPUD1,HK2,HMGCR,HMMR,HSPA5,HSPA9,HYOU1,KIF20A,KIF2C,LUM,MAD2L1,MAP1LC3B,MCM2,MKI67,NUSAP1,PARP1,PDE5A,PKM,PPIA,PTTG1,SEL1L,SLC2A1,SLC7A11,SQSTM1,SYVN1,TGFBI,TMSB10/TMSB4X,TNC,TOP2A,TRIB3,TRIL,UBA1,UBR4,WDR26
	Cell Death and Survival,Organismal Injury and Abnormalities	Cell death of epithelial cells	0.0002	0.418	BIRC5,BNIP3,CALR,CENPF,ERBB3,GAPDH,GSK3B,HK2,HSPA5,MAP1LC3B,PARP1,PKM,SEL1L,SLC2A1,SYVN1,TRIB3
	Cellular Function and Maintenance,Protein Degradation,Protein Synthesis	Catabolism of protein	0.000233	0.44	ADAM12,CALR,COL25A1,EDEM1,GAPDH,GSK3B,H1-5,HERPUD1,HMGCR,HSPA5,MAD2L1,MMP16,SEL1L,SQSTM1,SYVN1,UBE2C,UBR4
	Gene Expression	Transcription	3.72e-05	0.487	ACTG1,AKNA,ASPM,BIRC5,BRCA2,CALR,CCNA2,CCNB1,CDK1,CENPF,COL2A1,ENO1,ERBB3,FANCI,GSK3B,H1-2,H1-3,H1-5,H2AZ1,H3C1,H3C11,H3C12,H3C2,H3C3,H3C4,H3C7,H3C8,HMGN2,IQGAP3,LUM,MCM7,PARP1,SLC38A2,SQSTM1,TMPO,TNC,TOP2A,TRIB3,WARS1,ZBTB38
	Cell Death and Survival	Cell death of stem cells	0.00174	0.497	BNIP3,BRCA2,CCNA2,SEL1L,SLC2A1
	Cellular Response to Therapeutics	Radiosensitivity	0.00018	0.504	BRCA2,ERBB3,GAPDH,IQGAP3,PARP1,TRIB3
	Carbohydrate Metabolism	Synthesis of carbohydrate	9.59e-05	0.594	AFF4,ASAH1,ENO1,GAPDH,GFPT1,GSK3B,HSPA5,NNAT,PARP1,PGAM1,PGK1,PGM3,PKM,SLC2A1,TPI1
	Cell Death and Survival,Organismal Injury and Abnormalities	Necrosis	7.63e-08	0.596	ABCA1,ACLY,ADAM12,ASAH1,B2M,BIRC5,BNIP3,BRCA2,CALR,CCNB1,CDC20,CDK1,CENPF,COL25A1,COL2A1,DHCR24,DHFR,ENO1,ERBB3,GAPDH,GFPT1,GSK3B,H1-2,H2AZ1,H2BC17,HERPUD1,HK2,HMGCR,HMMR,HSPA5,HSPA9,HYOU1,IGFBP2,KIF20A,KIF2C,LUM,MAD2L1,MAP1LC3B,MCM2,MCM7,MKI67,NNAT,PARP1,PDE5A,PKM,PPIA,PTTG1,SEL1L,SLC2A1,SLC7A11,SQSTM1,SYVN1,TGFBI,TMSB10/TMSB4X,TNC,TOP2A,TRIB3,TRIL,TUBB,UBA1,UBE2C
	Cell Death and Survival,Organismal Injury and Abnormalities	Apoptosis of epithelial cell lines	0.00179	0.672	BIRC5,BNIP3,CENPF,GSK3B,HK2,HSPA5,SYVN1,TRIB3
	Connective Tissue Disorders,Developmental Disorder,Gastrointestinal Disease,Organismal Injury and Abnormalities,Skeletal and Muscular Disorders	Cleft palate	5.27e-07	0.689	COL2A1,DHFR,GPC6,GSK3B,H1-5,H2AC4,H2AC8,H3C1,H4C1,MMP16
	Cellular Assembly and Organization,Cellular Function and Maintenance	Stabilization of microtubules	0.000658	0.728	BIRC5,CCNA2,GSK3B,KIF2C,PKM
	Gene Expression	Expression of RNA	5.56e-06	0.778	ACTG1,AKNA,ASPM,BIRC5,BRCA2,CALR,CCNA2,CCNB1,CDK1,CENPF,COL2A1,DHFR,EIF5,ENC1,ENO1,ERBB3,FANCI,GAPDH,GSK3B,H1-2,H1-3,H1-5,H2AZ1,H3C1,H3C11,H3C12,H3C2,H3C3,H3C4,H3C7,H3C8,HMGN2,IQGAP3,LUM,MCM7,PARP1,SLC38A2,SQSTM1,TMPO,TNC,TOP2A,TRIB3,WARS1,ZBTB38
	Cardiovascular System Development and Function,Cell Death and Survival,Skeletal and Muscular System Development and Function	Cell viability of cardiomyocytes	0.000384	0.781	CALR,GSK3B,HK2,PARP1
	Connective Tissue Disorders,Developmental Disorder,Gastrointestinal Disease,Organismal Injury and Abnormalities,Skeletal and Muscular Disorders	Congenital malformation of face	1.21e-05	0.788	ACTG1,COL2A1,DHFR,GPC6,GSK3B,H1-5,H2AC4,H2AC8,H3C1,H4C1,MMP16,WDR26
	Gastrointestinal Disease,Organismal Injury and Abnormalities	Benign oral disorder	0.000112	0.791	ACTG1,B2M,COL2A1,DHFR,GPC6,GSK3B,H1-5,H2AC4,H2AC8,H3C1,H4C1,HMGCR,MKI67,MMP16,PPIA,SQSTM1,WDR26
	Cell Cycle,Cell Morphology	Formation of spindle apparatus	4.98e-05	0.832	ASPM,BIRC5,CDC20,KIF2C,MAD2L1,TUBB,UBE2C
	Cell Death and Survival,Organismal Injury and Abnormalities	Cell death of pheochromocytoma cell lines	0.000239	0.861	DHCR24,GAPDH,GSK3B,HERPUD1,PPIA,TRIB3
	Developmental Disorder,Organismal Injury and Abnormalities	Midline defect	5.45e-06	0.894	BRCA2,CALR,COL2A1,DHFR,GPC6,GSK3B,H1-5,H2AC4,H2AC8,H3C1,H4C1,MMP16,PARP1
	Cell Death and Survival	Cell death of hematopoietic cell lines	0.000354	0.895	ASAH1,BIRC5,GSK3B,HSPA5,PARP1,SLC2A1,TNC,TUBB
	Cell Death and Survival	Survival of vascular cells	0.00107	0.895	CALR,GSK3B,HSPA5,SLC7A11
	Cell Death and Survival,Embryonic Development	Cell death of embryonic stem cells	0.000357	0.919	BNIP3,BRCA2,CCNA2,SLC2A1
	Cellular Assembly and Organization	Formation of nucleus	0.00148	0.958	BRCA2,CDK1,NEAT1,PARP1,TMPO
	Cellular Function and Maintenance,Protein Synthesis	Metabolism of protein	0.000275	0.974	ABCA1,ADAM12,CALR,COL25A1,DHFR,EDEM1,EIF5,ENC1,GAPDH,GSK3B,H1-5,H2AZ1,HERPUD1,HMGCR,HSPA5,IGFBP2,MAD2L1,MMP16,SEL1L,SQSTM1,SYVN1,UBE2C,UBR4,WARS1
	Immunological Disease,Inflammatory Disease,Organismal Injury and Abnormalities	Immune mediated inflammatory disease	5.85e-06	1.165	ABCA1,ACLY,ADAM12,B2M,BIRC5,CALR,CCNA2,CCNB1,COL2A1,DHFR,ENO1,FADS2,GAPDH,HMGCR,HSPA5,MKI67,PARP1,PGK1,PGM3,PHLDB2,PKM,PPIA,SEL1L,SLC2A1,SLC7A11,SLFN5,SQSTM1,TGFBI,TNC,TOP2A,TPI1,TUBB,WARS1,WHAMM
	Carbohydrate Metabolism	Synthesis of monosaccharide	7.48e-06	1.192	ASAH1,ENO1,GAPDH,PGAM1,PGK1,PKM,SLC2A1,TPI1
	Cellular Response to Therapeutics	Sensitivity of cells	6.54e-05	1.228	ACLY,BRCA2,CCNB1,CENPF,DHCR24,ENO1,GAPDH,GSK3B,H1-2,H4C1,HK2,HMMR,IQGAP3,PARP1,PKM,SQSTM1,SYVN1,UBR4
	Cellular Growth and Proliferation,Tissue Development	Generation of progenitor cells	0.00143	1.3	ADAM12,B2M,BIRC5,CALR,H4C1,H4C14,H4C15,H4C8,HSPA9
	Cellular Assembly and Organization,DNA Replication, Recombination, and Repair	Formation of nuclear foci	9.37e-06	1.383	BRCA2,CCNA2,CCNB1,CDK1,PARP1,PGAM1,PKM,SQSTM1
	Neurological Disease,Organismal Injury and Abnormalities	Early-onset neurological disorder	0.000133	1.387	ACTG1,AFF4,ASAH1,BIRC5,BRCA2,CALR,COL2A1,DHFR,ERBB3,FANCI,FREM2,H3C2,HMGCR,IARS1,NUSAP1,PARP1,SLC2A1,SQSTM1,TOP2A,TUBB,WDR26
	Neurological Disease,Organismal Injury and Abnormalities	Early-onset encephalopathy	0.000413	1.387	ACTG1,AFF4,ASAH1,BIRC5,BRCA2,CALR,COL2A1,DHFR,ERBB3,FANCI,H3C2,HMGCR,IARS1,NUSAP1,PARP1,SLC2A1,TOP2A,TUBB,WDR26
	Developmental Disorder,Neurological Disease,Organismal Injury and Abnormalities	Congenital neurological disorder	0.00128	1.387	ACTG1,AFF4,ASAH1,BRCA2,CALR,COL25A1,COL2A1,DHFR,ERBB3,FANCI,GFPT1,H1-4,HMGCR,IARS1,NUSAP1,PARP1,SLC2A1,TUBB,UBA1,WDR26
	Free Radical Scavenging,Molecular Transport	Accumulation of reactive oxygen species	0.00169	1.411	DHCR24,HSPA5,MAP1LC3B,SLC7A11,TPI1
	Organismal Injury and Abnormalities	Fibrosis	0.000272	1.424	B2M,CALR,COL25A1,COL2A1,DHFR,GSK3B,HK2,HMGCR,HSPA5,MAD2L1,MAP1LC3B,MARCKS,MKI67,MOXD1,PDE5A,PKM,PPIA,SLC2A1,SLC7A11,SPON1,SYVN1,TNC,TRIB3
	Cell Death and Survival,Skeletal and Muscular System Development and Function	Cell viability of muscle cells	0.000264	1.445	CALR,GSK3B,HK2,PARP1,SLC7A11
	Cellular Compromise,DNA Replication, Recombination, and Repair,Organismal Injury and Abnormalities	Chromosomal instability	0.000936	1.477	BRCA2,CCNB1,IQGAP3,MAD2L1,PARP1
	DNA Replication, Recombination, and Repair	DNA damage	1.96e-05	1.553	BIRC5,BRCA2,CALR,CDK1,GAPDH,MCM2,MKI67,NUSAP1,PARP1,PKM,SQSTM1,TOP2A
	Cell Death and Survival,Endocrine System Disorders,Gastrointestinal Disease,Organismal Injury and Abnormalities	Cell death of beta islet cells	6.6e-05	1.633	GFPT1,GSK3B,PARP1,PTTG1,TGFBI,TRIB3
	Cellular Assembly and Organization	Quantity of vesicles	0.000443	1.633	ABCA1,AFF4,B2M,GSK3B,MAP1LC3B,PGK1
	Cellular Development,Tissue Development	Differentiation of bone marrow cells	0.000448	1.673	BIRC5,CALR,CDK1,H4C1,H4C14,H4C15,H4C8,HSPA9
	Cell Morphology,Cellular Function and Maintenance	Autophagy	0.0014	1.688	ACLY,ASAH1,BIRC5,BNIP3,CALR,GAPDH,GSK3B,HK2,HSPA5,MAP1LC3B,PARP1,PKM,SLC2A1,SQSTM1,TRIB3,UBR4
	Cell Death and Survival,Organismal Injury and Abnormalities	Cell death of B-lymphocyte derived cell lines	0.00169	1.956	BIRC5,GSK3B,SLC2A1,TNC,TUBB
	Cell Cycle	Ploidy of cells	1.99e-06	1.979	BIRC5,CCNA2,CDC20,CDK1,MAD2L1,NCAPD2,PARP1,PTTG1,SQSTM1
	Cellular Assembly and Organization	Quantity of autophagosomes	0.000111	2	AFF4,GSK3B,MAP1LC3B,PGK1
	Cellular Development,Cellular Growth and Proliferation,Embryonic Development,Hematological System Development and Function,Hematopoiesis,Lymphoid Tissue Structure and Development,Organ Development,Organismal Development,Tissue Development	Megakaryopoiesis	0.000221	2	BIRC5,CALR,H4C1,H4C14,H4C15,H4C8
	Cellular Assembly and Organization,DNA Replication, Recombination, and Repair	Formation of gamma H2AX nuclear focus	0.000238	2.207	BRCA2,CCNA2,CCNB1,CDK1,PKM
	Cell Cycle	Ploidy	2.36e-06	2.214	BIRC5,CCNA2,CDC20,CDK1,MAD2L1,NCAPD2,PARP1,PTTG1,SQSTM1,TOP2A
	Cell Morphology	Abnormal morphology of Nucleus	1.73e-06	2.219	BIRC5,BRCA2,CDC20,CDK1,CENPF,DLGAP5,NUSAP1,PARP1,PTTG1,TGFBI
	Cell Morphology	Abnormal morphology of chromosomes	1.32e-05	2.219	BIRC5,BRCA2,CDC20,CENPF,DLGAP5,NUSAP1,PARP1,TGFBI
	Cell Morphology	Misalignment of chromosomes	0.00112	2.219	BIRC5,CDC20,CENPF,DLGAP5,NUSAP1
	Cell Death and Survival,Endocrine System Disorders,Gastrointestinal Disease,Organismal Injury and Abnormalities	Apoptosis of beta islet cells	0.000338	2.236	GFPT1,GSK3B,PTTG1,TGFBI,TRIB3
	Organismal Injury and Abnormalities,Organismal Survival	Organismal death	3.1e-16	2.694	ABCA1,ACLY,ACTG1,ADAM12,AFF4,AKNA,ALDOC,ANLN,ASAH1,ASPM,B2M,BIRC5,BRCA2,CALR,CCNA2,CCNB1,CCNB2,CDC20,CDK1,CENPF,COL25A1,COL2A1,DHCR24,DHFR,DLGAP5,DNAJC3,ENO1,ERBB3,FADS2,GPC6,GSK3B,H1-2,H1-3,H2AC18/H2AC19,H2AZ1,HK2,HMGCR,HMMR,HSPA5,HYOU1,IGFBP2,IQGAP3,KIF20A,KIF2C,LUM,MAD2L1,MAP1LC3B,MCM2,MCM7,MKI67,MMP16,NEAT1,NUSAP1,PARP1,PFKFB4,PGAM1,PGK1,PGM3,PHLDB2,PKDCC,PKM,PPIA,PTTG1,SAPCD2,SEL1L,SLC2A1,SL…
	Developmental Disorder,Organismal Injury and Abnormalities,Organismal Survival	Death of embryo	4.33e-06	2.838	ACLY,ASAH1,BIRC5,BRCA2,CCNA2,CDC20,CDK1,DHFR,ERBB3,GSK3B,H1-2,H1-3,H2AZ1,HK2,HMGCR,MAD2L1,PARP1,PGAM1,PTTG1,SEL1L

## Sheet: MSigDB (NES>2)
NAME	NES	NOM.p.val	FDR.q.val
HS_GARGALOVIC_RESPONSE_TO_OXIDIZED_PHOSPHOLIPIDS_BLUE_UP	2.58966	0	0
HS_WP_PHOTODYNAMIC_THERAPYINDUCED_UNFOLDED_PROTEIN_RESPONSE	2.49119	0	0
HS_HALLMARK_TNFA_SIGNALING_VIA_NFKB	2.39192	0	0.000682076
HS_NAGASHIMA_EGF_SIGNALING_UP	2.36839	0	0.000771127
HS_BLUM_RESPONSE_TO_SALIRASIB_UP	2.35352	0	0.00164043
MM_HALLMARK_TNFA_SIGNALING_VIA_NFKB	2.34842	0	0.00462028
HS_GOBP_ESTABLISHMENT_OF_PROTEIN_LOCALIZATION_TO_ENDOPLASMIC_RETICULUM	2.32106	0	0.00153747
HS_GSE2706_UNSTIM_VS_2H_LPS_AND_R848_DC_DN	2.31943	0	0.00146367
HS_PACHER_TARGETS_OF_IGF1_AND_IGF2_UP	2.28806	0	0.00217601
HS_TIEN_INTESTINE_PROBIOTICS_24HR_DN	2.27271	0	0.00250216
HS_GSE9988_LOW_LPS_VS_VEHICLE_TREATED_MONOCYTE_UP	2.25675	0	0.00327513
HS_GSE9988_LPS_VS_VEHICLE_TREATED_MONOCYTE_UP	2.24896	0	0.00334946
HS_IBRAHIM_NRF2_UP	2.23945	0	0.00384179
HS_PICCALUGA_ANGIOIMMUNOBLASTIC_LYMPHOMA_DN	2.23798	0	0.0037031
HS_CHEN_HOXA5_TARGETS_9HR_UP	2.23638	0	0.00343859
MM_GOBP_INTRINSIC_APOPTOTIC_SIGNALING_PATHWAY_IN_RESPONSE_TO_ENDOPLASMIC_RETICULUM_STRESS	2.22391	0	0.0156125
HS_NOJIMA_SFRP2_TARGETS_UP	2.21468	0	0.00484819
HS_ZHANG_RESPONSE_TO_IKK_INHIBITOR_AND_TNF_UP	2.20853	0	0.00492953
HS_NAKAYA_PBMC_FLUARIX_FLUVIRIN_AGE_18_50YO_7DY_DN	2.20837	0	0.00463955
HS_GOBP_PROTEIN_LOCALIZATION_TO_ENDOPLASMIC_RETICULUM	2.20553	0	0.00455304
HS_KRIGE_AMINO_ACID_DEPRIVATION	2.18519	0	0.00701331
HS_HP_BULBAR_SIGNS	2.18369	0	0.00696932
HS_GOBP_INTRINSIC_APOPTOTIC_SIGNALING_PATHWAY_IN_RESPONSE_TO_ENDOPLASMIC_RETICULUM_STRESS	2.18257	0	0.00678334
MM_GESERICK_TERT_TARGETS_DN	2.17846	0	0.0280961
HS_PATEL_SKIN_OF_BODY_ZOSTAVAX_AGE_70_93YO_VZV_CHALLENGE_6HR_UP	2.16906	0	0.00801005
HS_GESERICK_TERT_TARGETS_DN	2.16646	0	0.0079727
MM_GOBP_ESTABLISHMENT_OF_PROTEIN_LOCALIZATION_TO_ENDOPLASMIC_RETICULUM	2.16322	0	0.0297347
MM_GOMF_MISFOLDED_PROTEIN_BINDING	2.15517	0	0.0274923
HS_REACTOME_RESPONSE_OF_EIF2AK1_HRI_TO_HEME_DEFICIENCY	2.15072	0	0.0102816
HS_GARGALOVIC_RESPONSE_TO_OXIDIZED_PHOSPHOLIPIDS_TURQUOISE_UP	2.1485	0	0.0101988
HS_GOBP_SPLICEOSOMAL_TRI_SNRNP_COMPLEX_ASSEMBLY	2.14513	0	0.0102794
MM_GOBP_POSITIVE_REGULATION_OF_ALPHA_BETA_T_CELL_DIFFERENTIATION	2.12843	0	0.0368159
MM_BIOCARTA_TNFR2_PATHWAY	2.1255	0	0.0338738
HS_HP_RETINAL_ARTERIAL_TORTUOSITY	2.12375	0	0.0147147
HS_HP_CENTRAL_SCOTOMA	2.11782	0	0.0153599
HS_HP_MITOCHONDRIAL_INHERITANCE	2.1143	0	0.0155024
HS_CONCANNON_APOPTOSIS_BY_EPOXOMICIN_UP	2.11137	0	0.015873
HS_SNAPC4_TARGET_GENES	2.10957	0	0.0157573
HS_NAKAYA_PBMC_IMUVAC_MALE_AGE_14_27YO_1D_POSTBOOST_VS_0DY_PREIMM_TIV_UP	2.1082	0	0.0156797
HS_GSE2706_UNSTIM_VS_2H_LPS_DC_DN	2.10819	0	0.0152046
HS_GOBP_ENDOPLASMIC_RETICULUM_TO_CYTOSOL_TRANSPORT	2.10503	0	0.0157514
HS_BIOCARTA_TNFR2_PATHWAY	2.10344	0	0.0157392
HS_HP_BIPOLAR_AFFECTIVE_DISORDER	2.10284	0	0.0155295
HS_GSE3920_IFNA_VS_IFNG_TREATED_ENDOTHELIAL_CELL_UP	2.10079	0	0.0156076
HS_GSE17974_0.5H_VS_72H_UNTREATED_IN_VITRO_CD4_TCELL_UP	2.096	0	0.0163814
HS_GOMF_MISFOLDED_PROTEIN_BINDING	2.0944	0	0.0162491
HS_PHONG_TNF_TARGETS_UP	2.09403	0	0.0159713
HS_HELLER_SILENCED_BY_METHYLATION_DN	2.09384	0	0.0156316
HS_GOBP_SRP_DEPENDENT_COTRANSLATIONAL_PROTEIN_TARGETING_TO_MEMBRANE	2.09269	0	0.0154794
HS_WINZEN_DEGRADED_VIA_KHSRP	2.09082	0	0.0154755
HS_BUYTAERT_PHOTODYNAMIC_THERAPY_STRESS_UP	2.08934	0	0.0154969
HS_HP_MANIA	2.0884	0	0.0154251
HS_GOCC_DERLIN_1_RETROTRANSLOCATION_COMPLEX	2.0839	0	0.0160464
HS_WP_MIRNA_ROLE_IN_IMMUNE_RESPONSE_IN_SEPSIS	2.07836	0	0.0169019
HS_KEGG_PROTEIN_EXPORT	2.07428	0	0.0175934
HS_BLANCO_MELO_COVID19_SARS_COV_2_INFECTION_A594_CELLS_UP	2.07187	0	0.0179656
HS_HP_VASCULAR_TORTUOSITY	2.05734	0	0.0217006
HS_GSE45365_NK_CELL_VS_BCELL_UP	2.05697	0	0.0214557
HS_HP_EPISODIC_RESPIRATORY_DISTRESS	2.04785	0	0.0238006
HS_HP_CENTROCECAL_SCOTOMA	2.04626	0	0.0238341
HS_HP_RETINAL_TELANGIECTASIA	2.0454	0.00221729	0.0236385
HS_PID_NFKAPPAB_CANONICAL_PATHWAY	2.03901	0	0.0255363
HS_PODAR_RESPONSE_TO_ADAPHOSTIN_UP	2.03878	0	0.0251711
HS_HP_MITOCHONDRIAL_RESPIRATORY_CHAIN_DEFECTS	2.03681	0	0.0254667
HS_GSE17974_0H_VS_24H_IN_VITRO_ACT_CD4_TCELL_UP	2.03646	0	0.0251158
HS_GSE36888_STAT5_AB_KNOCKIN_VS_WT_TCELL_IL2_TREATED_17H_DN	2.03497	0	0.025298
HS_NAGASHIMA_NRG1_SIGNALING_UP	2.03158	0	0.0262589
HS_GOBP_POSITIVE_REGULATION_OF_ALPHA_BETA_T_CELL_DIFFERENTIATION	2.02707	0.00224719	0.0275073
HS_GOMF_DEUBIQUITINASE_ACTIVITY	2.02634	0	0.0274922
HS_GOBP_REGULATION_OF_ENDOPLASMIC_RETICULUM_STRESS_INDUCED_INTRINSIC_APOPTOTIC_SIGNALING_PATHWAY	2.02617	0	0.0271046
HS_GSE9988_ANTI_TREM1_VS_ANTI_TREM1_AND_LPS_MONOCYTE_DN	2.02458	0	0.0274991
HS_AMIT_DELAYED_EARLY_GENES	2.02375	0	0.0273445
HS_GOCC_ENDOPLASMIC_RETICULUM_QUALITY_CONTROL_COMPARTMENT	2.02248	0.00230415	0.0276898
HS_GOMF_SERINE_TYPE_ENDOPEPTIDASE_INHIBITOR_ACTIVITY	2.02209	0	0.027414
HS_HP_LEBER_OPTIC_ATROPHY	2.01476	0	0.0300778
HS_NAKAYA_PBMC_FLUMIST_AGE_18_50YO_7DY_DN	2.01398	0	0.0299967
HS_GOBP_PROTEIN_EXIT_FROM_ENDOPLASMIC_RETICULUM	2.01285	0	0.0301104
HS_REACTOME_NF_KB_ACTIVATION_THROUGH_FADD_RIP_1_PATHWAY_MEDIATED_BY_CASPASE_8_AND_10	2.00743	0	0.0320784
HS_REACTOME_UNFOLDED_PROTEIN_RESPONSE_UPR	2.00626	0	0.0322584
HS_GSE9988_LOW_LPS_VS_CTRL_TREATED_MONOCYTE_UP	2.0057	0	0.0321256
HS_ELVIDGE_HIF1A_TARGETS_UP	2.00557	0	0.0317741
